# Supplementary material for: Structural basis for the dual catalytic activity of the Legionella pneumophila ovarian tumor (OTU) domain deubiquitinase LotA
Source: J Biol Chem. 2022 Aug 22;298(10):102414. doi: 10.1016/j.jbc.2022.102414 (PMC9486567; doi:10.1016/j.jbc.2022.102414)
Supplement: LotA [file mmc8.zip]

Archive with 1 entries (1 files):
- jbc_00102414_LotA_mmc8.pdb
