# Supplementary material for: Structural basis for the dual catalytic activity of the Legionella pneumophila ovarian tumor (OTU) domain deubiquitinase LotA
Source: J Biol Chem. 2022 Aug 22;298(10):102414. doi: 10.1016/j.jbc.2022.102414 (PMC9486567; doi:10.1016/j.jbc.2022.102414)
Supplement: LotA [file mmc8.zip › jbc_00102414_LotA_mmc8.pdb]

REMARK Date 2021-11-30 Time 15:10:24  +0800 (1638256224.51 s)                   
REMARK PHENIX refinement                                                        
REMARK                                                                          
REMARK ****************** INPUT FILES AND LABELS ****************************** 
REMARK Reflections:                                                             
REMARK   file name      : H:\2248\2248PDB\zxk_refine_4.mtz                      
REMARK   labels         : ['F-obs,SIGF-obs']                                    
REMARK R-free flags:                                                            
REMARK   file name      : H:\2248\2248PDB\zxk_refine_4.mtz                      
REMARK   label          : R-free-flags                                          
REMARK   test_flag_value: 1                                                     
REMARK Model file name(s):                                                      
REMARK   H:\2248\2248PDB\zxk_refine_4-coot-1.pdb                                
REMARK                                                                          
REMARK ******************** REFINEMENT SUMMARY: QUICK FACTS ******************* 
REMARK Start: r_work = 0.2354 r_free = 0.2740 bonds = 0.011 angles = 1.205      
REMARK Final: r_work = 0.2165 r_free = 0.2532 bonds = 0.004 angles = 0.692      
REMARK ************************************************************************ 
REMARK                                                                          
REMARK ****************** REFINEMENT STATISTICS STEP BY STEP ****************** 
REMARK leading digit, like 1_, means number of macro-cycle                      
REMARK   0  : statistics at the very beginning when nothing is done yet         
REMARK   1 s: bulk solvent correction and/or (anisotropic) scaling              
REMARK   1 z: refinement of coordinates                                         
REMARK   1 p: refinement of ADPs (Atomic Displacement Parameters)               
REMARK   1 r: group B-factor refinement                                         
REMARK   1 c: refinement of occupancies                                         
REMARK ------------------------------------------------------------------------ 
REMARK  stage       r-work r-free bonds angles b_min b_max b_ave n_water shift  
REMARK       0    : 0.4338 0.4085 0.011  1.21  30.0 271.1  72.0  33      0.000  
REMARK       1_bss: 0.2354 0.2740 0.011  1.21  32.7 273.8  74.6  33      0.000  
REMARK   1 ttarget: 0.2354 0.2740 0.011  1.21  32.7 273.8  74.6  33      0.000  
REMARK       1_nqh: 0.2354 0.2742 0.011  1.21  32.7 273.8  74.6  33      0.002  
REMARK    1_weight: 0.2354 0.2742 0.011  1.21  32.7 273.8  74.6  33      0.002  
REMARK    1_xyzrec: 0.2433 0.2742 0.005  0.85  32.7 273.8  74.6  33      0.054  
REMARK       1_adp: 0.2164 0.2532 0.005  0.85  36.3 310.9  75.1  33      0.054  
REMARK       2_bss: 0.2163 0.2531 0.005  0.85  35.9 310.5  74.8  33      0.054  
REMARK   2 ttarget: 0.2163 0.2531 0.005  0.85  35.9 310.5  74.8  33      0.054  
REMARK   2 datecdl: 0.2163 0.2531 0.005  0.86  35.9 310.5  74.8  33      0.054  
REMARK       2_nqh: 0.2163 0.2530 0.005  0.86  35.9 310.5  74.8  33      0.055  
REMARK   2 realsrl: 0.2203 0.2552 0.005  1.04  35.9 310.5  74.8  33      0.098  
REMARK    2_weight: 0.2203 0.2552 0.005  1.04  35.9 310.5  74.8  33      0.098  
REMARK    2_xyzrec: 0.2183 0.2542 0.005  0.76  35.9 310.5  74.8  33      0.107  
REMARK   2 ealsrl2: 0.2198 0.2555 0.005  0.76  35.9 310.5  74.8  33      0.110  
REMARK       2_adp: 0.2172 0.2547 0.005  0.76  36.7 279.3  77.6  33      0.110  
REMARK       3_bss: 0.2169 0.2540 0.005  0.76  36.0 278.6  76.9  33      0.110  
REMARK   3 ttarget: 0.2169 0.2540 0.005  0.76  36.0 278.6  76.9  33      0.110  
REMARK   3 datecdl: 0.2169 0.2540 0.005  0.77  36.0 278.6  76.9  33      0.110  
REMARK       3_nqh: 0.2169 0.2541 0.005  0.77  36.0 278.6  76.9  33      0.110  
REMARK   3 realsrl: 0.2184 0.2552 0.005  0.86  36.0 278.6  76.9  33      0.123  
REMARK    3_weight: 0.2184 0.2552 0.005  0.86  36.0 278.6  76.9  33      0.123  
REMARK    3_xyzrec: 0.2177 0.2551 0.004  0.69  36.0 278.6  76.9  33      0.135  
REMARK   3 ealsrl2: 0.2184 0.2555 0.004  0.69  36.0 278.6  76.9  33      0.136  
REMARK       3_adp: 0.2167 0.2534 0.004  0.69  36.9 249.7  78.8  33      0.136  
REMARK         end: 0.2165 0.2532 0.004  0.69  36.1 248.9  78.0  33      0.136  
REMARK ------------------------------------------------------------------------ 
REMARK MODEL CONTENT.                                                           
REMARK  ELEMENT        ATOM RECORD COUNT   OCCUPANCY SUM                        
REMARK        C                     6655         6655.00                        
REMARK       Se                       10           10.00                        
REMARK        S                       15           15.00                        
REMARK        O                     2086         2086.00                        
REMARK        N                     1779         1779.00                        
REMARK    TOTAL                    10545        10545.00                        
REMARK -----------------------------------------------------------------------  
REMARK r_free_flags.md5.hexdigest 558e4201ede3cd87e05f5572fd7791ee              
REMARK                                                                          
REMARK IF THIS FILE IS FOR PDB DEPOSITION: REMOVE ALL FROM THIS LINE UP.        
REMARK   3                                                                      
REMARK   3 REFINEMENT.                                                          
REMARK   3   PROGRAM     : PHENIX (1.11.1_2575: ???)                            
REMARK   3   AUTHORS     : Adams,Afonine,Bunkoczi,Burnley,Chen,Dar,Davis,       
REMARK   3               : Draizen,Echols,Gildea,Gros,Grosse-Kunstleve,Headd,   
REMARK   3               : Hintze,Hung,Ioerger,Liebschner,McCoy,McKee,Moriarty, 
REMARK   3               : Oeffner,Poon,Read,Richardson,Richardson,Sacchettini, 
REMARK   3               : Sauter,Sobolev,Storoni,Terwilliger,Williams,Zwart    
REMARK   3                                                                      
REMARK   3  REFINEMENT TARGET : ML                                              
REMARK   3                                                                      
REMARK   3  DATA USED IN REFINEMENT.                                            
REMARK   3   RESOLUTION RANGE HIGH (ANGSTROMS) : 2.640                          
REMARK   3   RESOLUTION RANGE LOW  (ANGSTROMS) : 63.045                         
REMARK   3   MIN(FOBS/SIGMA_FOBS)              : 1.34                           
REMARK   3   COMPLETENESS FOR RANGE        (%) : 98.81                          
REMARK   3   NUMBER OF REFLECTIONS             : 56844                          
REMARK   3   NUMBER OF REFLECTIONS (NON-ANOMALOUS) : 56844                      
REMARK   3                                                                      
REMARK   3  FIT TO DATA USED IN REFINEMENT.                                     
REMARK   3   R VALUE     (WORKING + TEST SET) : 0.2178                          
REMARK   3   R VALUE            (WORKING SET) : 0.2165                          
REMARK   3   FREE R VALUE                     : 0.2532                          
REMARK   3   FREE R VALUE TEST SET SIZE   (%) : 3.52                            
REMARK   3   FREE R VALUE TEST SET COUNT      : 1999                            
REMARK   3                                                                      
REMARK   3  FIT TO DATA USED IN REFINEMENT (IN BINS).                           
REMARK   3   BIN  RESOLUTION RANGE  COMPL.    NWORK NFREE   RWORK  RFREE  CCWOR 
REMARK   3     1 63.0630 -  6.3608    0.96     4065   148  0.1701 0.1786   0.94 
REMARK   3     2  6.3608 -  5.0494    0.99     4009   146  0.2038 0.2089   0.89 
REMARK   3     3  5.0494 -  4.4114    1.00     3996   146  0.1679 0.2100   0.92 
REMARK   3     4  4.4114 -  4.0081    0.99     3946   143  0.1824 0.2424   0.91 
REMARK   3     5  4.0081 -  3.7208    1.00     3926   144  0.2070 0.2367   0.89 
REMARK   3     6  3.7208 -  3.5015    0.99     3912   142  0.2305 0.2968   0.86 
REMARK   3     7  3.5015 -  3.3261    0.99     3887   143  0.2677 0.3213   0.81 
REMARK   3     8  3.3261 -  3.1814    0.99     3896   141  0.2853 0.3536   0.78 
REMARK   3     9  3.1814 -  3.0589    0.99     3892   142  0.2952 0.3368   0.76 
REMARK   3    10  3.0589 -  2.9533    0.99     3883   142  0.2865 0.3251   0.77 
REMARK   3    11  2.9533 -  2.8610    0.98     3848   140  0.2926 0.3499   0.74 
REMARK   3    12  2.8610 -  2.7792    0.98     3874   141  0.3143 0.3704   0.71 
REMARK   3    13  2.7792 -  2.7060    0.99     3832   140  0.3230 0.4018   0.68 
REMARK   3    14  2.7060 -  2.6400    0.99     3879   141  0.3452 0.3619   0.64 
REMARK   3                                                                      
REMARK   3  BULK SOLVENT MODELLING.                                             
REMARK   3   METHOD USED        : FLAT BULK SOLVENT MODEL                       
REMARK   3   SOLVENT RADIUS     : 1.11                                          
REMARK   3   SHRINKAGE RADIUS   : 0.90                                          
REMARK   3   GRID STEP FACTOR   : 4.00                                          
REMARK   3                                                                      
REMARK   3  ERROR ESTIMATES.                                                    
REMARK   3   COORDINATE ERROR (MAXIMUM-LIKELIHOOD BASED)     : 0.40             
REMARK   3   PHASE ERROR (DEGREES, MAXIMUM-LIKELIHOOD BASED) : 28.66            
REMARK   3                                                                      
REMARK   3  STRUCTURE FACTORS CALCULATION ALGORITHM : FFT                       
REMARK   3                                                                      
REMARK   3  RESTRAINTS LIBRARY                                                  
REMARK   3    GEOSTD + MON.LIB. + CDL v1.2                                      
REMARK   3                                                                      
REMARK   3  DEVIATIONS FROM IDEAL VALUES.                                       
REMARK   3                 RMSD     MAX  COUNT                                  
REMARK   3   BOND      :  0.004   0.085  10700                                  
REMARK   3   ANGLE     :  0.692   7.462  14522                                  
REMARK   3   CHIRALITY :  0.044   0.227   1663                                  
REMARK   3   PLANARITY :  0.005   0.050   1905                                  
REMARK   3   DIHEDRAL  :  3.733 179.784   6504                                  
REMARK   3   MIN NONBONDED DISTANCE : 1.293                                     
REMARK   3                                                                      
REMARK   3  MOLPROBITY STATISTICS.                                              
REMARK   3   ALL-ATOM CLASHSCORE : 10.38                                        
REMARK   3   RAMACHANDRAN PLOT:                                                 
REMARK   3     OUTLIERS : 0.46  %                                               
REMARK   3     ALLOWED  : 3.89  %                                               
REMARK   3     FAVORED  : 95.65 %                                               
REMARK   3   ROTAMER OUTLIERS : 0.26 %                                          
REMARK   3   CBETA DEVIATIONS : 0                                               
REMARK   3   PEPTIDE PLANE:                                                     
REMARK   3     CIS-PROLINE     : 0                                              
REMARK   3     CIS-GENERAL     : 0                                              
REMARK   3     TWISTED PROLINE : 0                                              
REMARK   3     TWISTED GENERAL : 0                                              
REMARK   3                                                                      
REMARK   3  ATOMIC DISPLACEMENT PARAMETERS.                                     
REMARK   3   WILSON B : 69.96                                                   
REMARK   3   RMS(B_ISO_OR_EQUIVALENT_BONDED) : 4.29                             
REMARK   3   ATOMS          NUMBER OF ATOMS                                     
REMARK   3                    ISO.  ANISO.                                      
REMARK   3    ALL         :  10545   10545                                      
REMARK   3    ALL (NO H)  :  10545   10545                                      
REMARK   3    SOLVENT     :     33      33                                      
REMARK   3    NON-SOLVENT :  10512   10512                                      
REMARK   3    HYDROGENS   :      0       0                                      
REMARK   3                                                                      
REMARK   3  TLS DETAILS.                                                        
REMARK   3   NUMBER OF TLS GROUPS: 1                                            
REMARK   3   ORIGIN: CENTER OF MASS                                             
REMARK   3   TLS GROUP : 1                                                      
REMARK   3    SELECTION: all                                                    
REMARK   3    ORIGIN FOR THE GROUP (A):   0.9898  28.8806  66.6138              
REMARK   3    T TENSOR                                                          
REMARK   3      T11:   0.3771 T22:   0.4186                                     
REMARK   3      T33:   0.3664 T12:   0.0348                                     
REMARK   3      T13:   0.0025 T23:   0.0113                                     
REMARK   3    L TENSOR                                                          
REMARK   3      L11:   0.3192 L22:   0.8264                                     
REMARK   3      L33:   0.2107 L12:   0.0724                                     
REMARK   3      L13:   0.1571 L23:   0.1597                                     
REMARK   3    S TENSOR                                                          
REMARK   3      S11:  -0.0180 S12:   0.0738 S13:  -0.0040                       
REMARK   3      S21:   0.1611 S22:   0.0796 S23:   0.0686                       
REMARK   3      S31:   0.0756 S32:   0.0597 S33:  -0.0000                       
REMARK   3                                                                      
HELIX    1   1 CYS A   13  SER A   28  1                                  16    
HELIX    2   2 GLN A   34  ASP A   36  5                                   3    
HELIX    3   3 PRO A   38  HIS A   50  1                                  13    
HELIX    4   4 TRP A   59  TYR A   68  1                                  10    
HELIX    5   5 THR A   72  TYR A   90  1                                  19    
HELIX    6   6 LEU A   94  GLU A  114  1                                  21    
HELIX    7   7 TRP A  119  GLN A  121  5                                   3    
HELIX    8   8 PRO A  134  ASN A  138  1                                   5    
HELIX    9   9 ARG A  145  ASP A  158  1                                  14    
HELIX   10  10 ARG A  165  LYS A  175  1                                  11    
HELIX   11  11 LYS A  177  SER A  189  1                                  13    
HELIX   12  12 ALA A  193  GLN A  195  5                                   3    
HELIX   13  13 CYS A  200  LEU A  210  5                                  11    
HELIX   14  14 GLU A  244  PHE A  250  1                                   7    
HELIX   15  15 SER A  262  ARG A  267  1                                   6    
HELIX   16  16 ALA A  304  LYS A  321  1                                  18    
HELIX   17  17 THR A  326  LEU A  334  5                                   9    
HELIX   18  18 ARG A  336  ILE A  338  5                                   3    
HELIX   19  19 TYR A  342  LEU A  346  1                                   5    
HELIX   20  20 LYS A  355  CYS A  381  1                                  27    
HELIX   21  21 ASN A  389  THR A  392  1                                   4    
HELIX   22  22 SER A  395  LEU A  403  1                                   9    
HELIX   23  23 PRO A  408  ASP A  410  5                                   3    
HELIX   24  24 VAL A  422  ALA A  429  1                                   8    
HELIX   25  25 GLU A  441  TYR A  454  5                                  14    
HELIX   26  26 PRO A  460  ASP A  462  5                                   3    
HELIX   27  27 PRO A  474  THR A  477  1                                   4    
HELIX   28  28 HIS A  491  ALA A  500  1                                  10    
HELIX   29  29 CYS B   13  SER B   28  1                                  16    
HELIX   30  30 ASP B   32  ASP B   36  5                                   5    
HELIX   31  31 PRO B   38  HIS B   50  1                                  13    
HELIX   32  32 TRP B   59  TYR B   68  1                                  10    
HELIX   33  33 THR B   72  TYR B   90  1                                  19    
HELIX   34  34 LEU B   94  TRP B  107  1                                  14    
HELIX   35  35 LYS B  110  GLU B  114  1                                   5    
HELIX   36  36 TRP B  119  GLN B  121  5                                   3    
HELIX   37  37 PRO B  134  ASN B  138  1                                   5    
HELIX   38  38 ARG B  145  ASP B  158  1                                  14    
HELIX   39  39 ARG B  165  LYS B  175  1                                  11    
HELIX   40  40 LYS B  177  SER B  188  1                                  12    
HELIX   41  41 ALA B  193  GLN B  195  5                                   3    
HELIX   42  42 CYS B  200  LEU B  210  5                                  11    
HELIX   43  43 ASP B  246  PHE B  250  1                                   5    
HELIX   44  44 SER B  262  ARG B  267  1                                   6    
HELIX   45  45 ALA B  304  TYR B  322  1                                  19    
HELIX   46  46 THR B  326  LEU B  334  1                                   9    
HELIX   47  47 ARG B  336  ILE B  338  5                                   3    
HELIX   48  48 TYR B  342  LYS B  347  1                                   6    
HELIX   49  49 LYS B  355  CYS B  381  1                                  27    
HELIX   50  50 LEU B  391  GLY B  393  5                                   3    
HELIX   51  51 SER B  395  TYR B  405  1                                  11    
HELIX   52  52 VAL B  422  ASN B  430  1                                   9    
HELIX   53  53 GLU B  441  TYR B  454  5                                  14    
HELIX   54  54 PRO B  460  ASP B  462  5                                   3    
HELIX   55  55 PRO B  474  THR B  483  1                                  10    
HELIX   56  56 HIS B  491  PHE B  501  1                                  11    
HELIX   57  57 ILE C   23  LYS C   33  1                                  11    
HELIX   58  58 PRO C   38  GLN C   40  5                                   3    
HELIX   59  59 SER C   57  TYR C   59  5                                   3    
HELIX   60  60 ILE D   23  GLU D   34  1                                  12    
HELIX   61  61 PRO D   38  GLN D   40  5                                   3    
HELIX   62  62 LEU D   56  ASP D   58  5                                   3    
HELIX   63  63 ILE E   23  GLU E   34  1                                  12    
HELIX   64  64 PRO E   38  GLN E   40  5                                   3    
HELIX   65  65 ILE F   23  GLU F   34  1                                  12    
HELIX   66  66 LEU F   56  TYR F   59  1                                   4    
SHEET    1   A 4 LYS A   3  ILE A   5  0                                        
SHEET    2   A 4 TRP A 238  CYS A 242 -1  N  CYS A 242   O  LYS A   3           
SHEET    3   A 4 ILE A 227  ASN A 233 -1  N  GLU A 232   O  ASN A 239           
SHEET    4   A 4 ILE A 212  GLU A 216  1  N  SER A 213   O  ILE A 227           
SHEET    1   B 2 PRO A 286  ARG A 291  0                                        
SHEET    2   B 2 VAL A 503  LEU A 508  1  N  ASN A 504   O  PRO A 286           
SHEET    1   C 4 LYS B   3  ILE B   5  0                                        
SHEET    2   C 4 TRP B 238  CYS B 242 -1  N  CYS B 242   O  LYS B   3           
SHEET    3   C 4 ILE B 227  ASN B 233 -1  N  GLU B 232   O  ASN B 239           
SHEET    4   C 4 ILE B 212  GLU B 216  1  N  SER B 213   O  ILE B 227           
SHEET    1   D 2 GLY B 287  ARG B 291  0                                        
SHEET    2   D 2 ASN B 504  LEU B 508  1  N  ASN B 504   O  VAL B 288           
SHEET    1   E 4 THR C  12  GLU C  16  0                                        
SHEET    2   E 4 GLN C   2  THR C   7 -1  N  VAL C   5   O  ILE C  13           
SHEET    3   E 4 THR C  66  LEU C  71  1  N  LEU C  67   O  PHE C   4           
SHEET    4   E 4 GLN C  41  ILE C  44 -1  N  ILE C  44   O  HIS C  68           
SHEET    1   F 4 THR D  12  GLU D  16  0                                        
SHEET    2   F 4 GLN D   2  LYS D   6 -1  N  VAL D   5   O  ILE D  13           
SHEET    3   F 4 THR D  66  LEU D  71  1  N  LEU D  67   O  PHE D   4           
SHEET    4   F 4 GLN D  41  ILE D  44 -1  N  ILE D  44   O  HIS D  68           
SHEET    1   G 4 THR E  12  GLU E  16  0                                        
SHEET    2   G 4 GLN E   2  THR E   7 -1  N  VAL E   5   O  ILE E  13           
SHEET    3   G 4 THR E  66  LEU E  71  1  N  LEU E  67   O  PHE E   4           
SHEET    4   G 4 GLN E  41  ILE E  44 -1  N  ILE E  44   O  HIS E  68           
SHEET    1   H 4 THR F  12  GLU F  16  0                                        
SHEET    2   H 4 GLN F   2  LYS F   6 -1  N  VAL F   5   O  ILE F  13           
SHEET    3   H 4 THR F  66  VAL F  70  1  N  LEU F  67   O  PHE F   4           
SHEET    4   H 4 ARG F  42  ILE F  44 -1  N  ILE F  44   O  HIS F  68           
LINK         C   GLY C  75                 N1  AYE G   1     1555   1555        
LINK         C2  AYE G   1                 SG  CYS A  13     1555   1555        
LINK         C   GLY E  75                 N1  AYE G   2     1555   1555        
LINK         SG  CYS B  13                 C2  AYE G   2     1555   1555        
CRYST1   73.650  126.090  207.090  90.00  90.00  90.00 P 21 21 21               
SCALE1      0.013578  0.000000  0.000000        0.00000                         
SCALE2      0.000000  0.007931  0.000000        0.00000                         
SCALE3      0.000000  0.000000  0.004829        0.00000                         
ATOM      1  N   ALA A   2      34.859  21.018  91.212  1.00112.12           N  
ANISOU    1  N   ALA A   2    15371  13043  14187   1647  -2991  -1120       N  
ATOM      2  CA  ALA A   2      33.936  22.068  90.794  1.00113.19           C  
ANISOU    2  CA  ALA A   2    15480  13260  14269   1590  -2836  -1070       C  
ATOM      3  C   ALA A   2      33.441  21.823  89.371  1.00112.54           C  
ANISOU    3  C   ALA A   2    15257  13276  14225   1553  -2698  -1065       C  
ATOM      4  O   ALA A   2      34.219  21.860  88.418  1.00114.65           O  
ANISOU    4  O   ALA A   2    15360  13594  14608   1556  -2696  -1122       O  
ATOM      5  CB  ALA A   2      34.601  23.432  90.899  1.00111.92           C  
ANISOU    5  CB  ALA A   2    15251  13116  14158   1584  -2858  -1098       C  
ATOM      6  N   LYS A   3      32.141  21.576  89.236  1.00110.10           N  
ANISOU    6  N   LYS A   3    15016  12995  13820   1518  -2582   -999       N  
ATOM      7  CA  LYS A   3      31.531  21.241  87.959  1.00103.62           C  
ANISOU    7  CA  LYS A   3    14087  12261  13022   1483  -2454   -987       C  
ATOM      8  C   LYS A   3      30.690  22.403  87.446  1.00 97.08           C  
ANISOU    8  C   LYS A   3    13214  11514  12158   1427  -2310   -942       C  
ATOM      9  O   LYS A   3      30.097  23.159  88.224  1.00 96.04           O  
ANISOU    9  O   LYS A   3    13186  11363  11944   1411  -2285   -897       O  
ATOM     10  CB  LYS A   3      30.661  19.985  88.080  1.00102.56           C  
ANISOU   10  CB  LYS A   3    14052  12097  12818   1485  -2431   -947       C  
ATOM     11  CG  LYS A   3      31.277  18.892  88.940  1.00105.56           C  
ANISOU   11  CG  LYS A   3    14534  12375  13200   1539  -2581   -972       C  
ATOM     12  CD  LYS A   3      30.285  17.777  89.228  1.00102.43           C  
ANISOU   12  CD  LYS A   3    14261  11942  12716   1534  -2552   -920       C  
ATOM     13  CE  LYS A   3      30.256  16.763  88.095  1.00100.72           C  
ANISOU   13  CE  LYS A   3    13937  11767  12564   1534  -2515   -945       C  
ATOM     14  NZ  LYS A   3      29.971  15.385  88.583  1.00 98.88           N  
ANISOU   14  NZ  LYS A   3    13820  11460  12290   1558  -2575   -928       N  
ATOM     15  N   THR A   4      30.647  22.534  86.122  1.00 92.06           N  
ANISOU   15  N   THR A   4    12426  10968  11585   1397  -2218   -957       N  
ATOM     16  CA  THR A   4      29.834  23.548  85.466  1.00 86.27           C  
ANISOU   16  CA  THR A   4    11638  10315  10825   1343  -2080   -915       C  
ATOM     17  C   THR A   4      28.469  22.957  85.134  1.00 80.26           C  
ANISOU   17  C   THR A   4    10929   9579   9988   1312  -1972   -854       C  
ATOM     18  O   THR A   4      28.371  22.002  84.357  1.00 82.43           O  
ANISOU   18  O   THR A   4    11149   9878  10291   1313  -1949   -868       O  
ATOM     19  CB  THR A   4      30.512  24.063  84.196  1.00 84.23           C  
ANISOU   19  CB  THR A   4    11192  10141  10673   1323  -2036   -960       C  
ATOM     20  OG1 THR A   4      31.633  24.885  84.546  1.00 86.04           O  
ANISOU   20  OG1 THR A   4    11373  10350  10968   1341  -2118  -1006       O  
ATOM     21  CG2 THR A   4      29.536  24.880  83.368  1.00 81.04           C  
ANISOU   21  CG2 THR A   4    10735   9821  10237   1264  -1889   -911       C  
ATOM     22  N   ILE A   5      27.426  23.513  85.736  1.00 73.42           N  
ANISOU   22  N   ILE A   5    10166   8703   9027   1286  -1908   -791       N  
ATOM     23  CA  ILE A   5      26.052  23.182  85.389  1.00 70.54           C  
ANISOU   23  CA  ILE A   5     9838   8368   8596   1250  -1791   -732       C  
ATOM     24  C   ILE A   5      25.600  24.111  84.270  1.00 70.61           C  
ANISOU   24  C   ILE A   5     9724   8473   8633   1201  -1672   -716       C  
ATOM     25  O   ILE A   5      25.757  25.345  84.357  1.00 70.57           O  
ANISOU   25  O   ILE A   5     9689   8489   8635   1185  -1654   -713       O  
ATOM     26  CB  ILE A   5      25.126  23.283  86.611  1.00 74.67           C  
ANISOU   26  CB  ILE A   5    10535   8830   9006   1246  -1777   -673       C  
ATOM     27  CG1 ILE A   5      25.633  22.376  87.735  1.00 83.47           C  
ANISOU   27  CG1 ILE A   5    11780   9846  10089   1293  -1903   -688       C  
ATOM     28  CG2 ILE A   5      23.702  22.900  86.227  1.00 71.55           C  
ANISOU   28  CG2 ILE A   5    10169   8464   8553   1207  -1654   -614       C  
ATOM     29  CD1 ILE A   5      25.493  20.892  87.441  1.00 89.97           C  
ANISOU   29  CD1 ILE A   5    12618  10649  10918   1308  -1922   -691       C  
ATOM     30  N   LYS A   6      25.034  23.504  83.225  1.00 64.88           N  
ANISOU   30  N   LYS A   6     8932   7800   7920   1178  -1595   -706       N  
ATOM     31  CA  LYS A   6      24.715  24.167  81.970  1.00 64.28           C  
ANISOU   31  CA  LYS A   6     8728   7817   7880   1135  -1492   -699       C  
ATOM     32  C   LYS A   6      23.308  24.742  82.017  1.00 63.14           C  
ANISOU   32  C   LYS A   6     8634   7693   7664   1092  -1382   -629       C  
ATOM     33  O   LYS A   6      22.345  24.027  82.313  1.00 71.34           O  
ANISOU   33  O   LYS A   6     9758   8704   8642   1087  -1347   -589       O  
ATOM     34  CB  LYS A   6      24.833  23.185  80.802  1.00 65.60           C  
ANISOU   34  CB  LYS A   6     8800   8029   8098   1133  -1469   -727       C  
ATOM     35  CG  LYS A   6      26.233  22.640  80.571  1.00 72.66           C  
ANISOU   35  CG  LYS A   6     9619   8911   9077   1172  -1566   -803       C  
ATOM     36  CD  LYS A   6      26.706  22.936  79.158  1.00 75.18           C  
ANISOU   36  CD  LYS A   6     9775   9317   9473   1148  -1512   -840       C  
ATOM     37  CE  LYS A   6      27.932  22.112  78.797  1.00 79.10           C  
ANISOU   37  CE  LYS A   6    10194   9805  10056   1186  -1593   -918       C  
ATOM     38  NZ  LYS A   6      28.373  22.363  77.395  1.00 83.43           N  
ANISOU   38  NZ  LYS A   6    10586  10439  10673   1160  -1531   -956       N  
ATOM     39  N   ALA A   7      23.194  26.028  81.709  1.00 61.74           N  
ANISOU   39  N   ALA A   7     8400   7561   7497   1061  -1328   -615       N  
ATOM     40  CA  ALA A   7      21.913  26.712  81.659  1.00 61.62           C  
ANISOU   40  CA  ALA A   7     8414   7569   7428   1020  -1223   -554       C  
ATOM     41  C   ALA A   7      21.445  26.826  80.215  1.00 60.72           C  
ANISOU   41  C   ALA A   7     8182   7540   7349    980  -1131   -544       C  
ATOM     42  O   ALA A   7      22.258  26.980  79.298  1.00 56.54           O  
ANISOU   42  O   ALA A   7     7535   7061   6887    975  -1141   -584       O  
ATOM     43  CB  ALA A   7      22.012  28.102  82.289  1.00 58.85           C  
ANISOU   43  CB  ALA A   7     8086   7210   7064   1012  -1224   -543       C  
ATOM     44  N   THR A   8      20.130  26.740  80.022  1.00 54.90           N  
ANISOU   44  N   THR A   8     7478   6816   6566    949  -1043   -491       N  
ATOM     45  CA  THR A   8      19.543  26.881  78.696  1.00 52.10           C  
ANISOU   45  CA  THR A   8     7024   6537   6236    909   -956   -474       C  
ATOM     46  C   THR A   8      19.954  28.205  78.066  1.00 60.52           C  
ANISOU   46  C   THR A   8     7993   7659   7344    882   -931   -481       C  
ATOM     47  O   THR A   8      19.854  29.264  78.693  1.00 65.40           O  
ANISOU   47  O   THR A   8     8644   8260   7945    875   -927   -463       O  
ATOM     48  CB  THR A   8      18.020  26.797  78.791  1.00 54.91           C  
ANISOU   48  CB  THR A   8     7440   6887   6537    881   -870   -413       C  
ATOM     49  OG1 THR A   8      17.652  25.620  79.520  1.00 51.76           O  
ANISOU   49  OG1 THR A   8     7143   6428   6096    905   -896   -404       O  
ATOM     50  CG2 THR A   8      17.394  26.758  77.405  1.00 54.26           C  
ANISOU   50  CG2 THR A   8     7262   6876   6481    843   -793   -398       C  
ATOM     51  N   GLY A   9      20.423  28.138  76.824  1.00 58.14           N  
ANISOU   51  N   GLY A   9     7574   7421   7096    866   -913   -508       N  
ATOM     52  CA  GLY A   9      20.815  29.334  76.109  1.00 54.73           C  
ANISOU   52  CA  GLY A   9     7046   7044   6704    835   -883   -513       C  
ATOM     53  C   GLY A   9      19.680  29.948  75.315  1.00 58.61           C  
ANISOU   53  C   GLY A   9     7507   7585   7178    786   -786   -462       C  
ATOM     54  O   GLY A   9      19.705  29.937  74.081  1.00 58.87           O  
ANISOU   54  O   GLY A   9     7449   7681   7240    758   -744   -467       O  
ATOM     55  N   ASP A  10      18.676  30.485  76.008  1.00 54.14           N  
ANISOU   55  N   ASP A  10     7016   6990   6565    775   -750   -413       N  
ATOM     56  CA  ASP A  10      17.550  31.142  75.360  1.00 63.35           C  
ANISOU   56  CA  ASP A  10     8156   8194   7719    731   -663   -363       C  
ATOM     57  C   ASP A  10      17.647  32.662  75.418  1.00 62.82           C  
ANISOU   57  C   ASP A  10     8061   8142   7667    708   -647   -348       C  
ATOM     58  O   ASP A  10      16.682  33.350  75.068  1.00 63.77           O  
ANISOU   58  O   ASP A  10     8172   8283   7777    675   -582   -304       O  
ATOM     59  CB  ASP A  10      16.228  30.679  75.984  1.00 62.51           C  
ANISOU   59  CB  ASP A  10     8144   8047   7559    731   -621   -318       C  
ATOM     60  CG  ASP A  10      16.178  30.896  77.486  1.00 61.18           C  
ANISOU   60  CG  ASP A  10     8089   7808   7349    758   -654   -310       C  
ATOM     61  OD1 ASP A  10      17.202  31.307  78.071  1.00 62.25           O  
ANISOU   61  OD1 ASP A  10     8233   7922   7497    782   -720   -343       O  
ATOM     62  OD2 ASP A  10      15.105  30.654  78.082  1.00 59.63           O  
ANISOU   62  OD2 ASP A  10     7973   7576   7108    755   -613   -273       O  
ATOM     63  N   GLY A  11      18.787  33.198  75.841  1.00 56.63           N  
ANISOU   63  N   GLY A  11     7261   7345   6911    726   -708   -384       N  
ATOM     64  CA  GLY A  11      18.957  34.618  76.039  1.00 56.28           C  
ANISOU   64  CA  GLY A  11     7198   7305   6881    709   -703   -372       C  
ATOM     65  C   GLY A  11      18.831  35.061  77.478  1.00 57.19           C  
ANISOU   65  C   GLY A  11     7417   7353   6959    734   -737   -364       C  
ATOM     66  O   GLY A  11      19.388  36.102  77.844  1.00 60.11           O  
ANISOU   66  O   GLY A  11     7776   7714   7350    733   -765   -374       O  
ATOM     67  N   ALA A  12      18.107  34.300  78.299  1.00 58.86           N  
ANISOU   67  N   ALA A  12     7732   7516   7117    755   -733   -347       N  
ATOM     68  CA  ALA A  12      18.020  34.534  79.733  1.00 58.19           C  
ANISOU   68  CA  ALA A  12     7761   7362   6986    782   -768   -343       C  
ATOM     69  C   ALA A  12      18.936  33.602  80.515  1.00 58.74           C  
ANISOU   69  C   ALA A  12     7890   7382   7047    829   -860   -384       C  
ATOM     70  O   ALA A  12      18.604  33.196  81.635  1.00 63.42           O  
ANISOU   70  O   ALA A  12     8600   7912   7583    853   -881   -375       O  
ATOM     71  CB  ALA A  12      16.576  34.385  80.210  1.00 51.05           C  
ANISOU   71  CB  ALA A  12     6941   6432   6025    771   -698   -294       C  
ATOM     72  N   CYS A  13      20.091  33.256  79.940  1.00 54.84           N  
ANISOU   72  N   CYS A  13     7316   6913   6609    841   -915   -430       N  
ATOM     73  CA  CYS A  13      20.997  32.321  80.598  1.00 57.93           C  
ANISOU   73  CA  CYS A  13     7753   7255   7002    887  -1009   -473       C  
ATOM     74  C   CYS A  13      21.468  32.841  81.950  1.00 62.08           C  
ANISOU   74  C   CYS A  13     8371   7714   7502    917  -1082   -485       C  
ATOM     75  O   CYS A  13      21.803  32.044  82.833  1.00 70.32           O  
ANISOU   75  O   CYS A  13     9503   8697   8517    955  -1153   -503       O  
ATOM     76  CB  CYS A  13      22.193  32.022  79.694  1.00 57.28           C  
ANISOU   76  CB  CYS A  13     7554   7214   6997    892  -1052   -526       C  
ATOM     77  SG  CYS A  13      22.911  33.468  78.904  1.00 68.43           S  
ANISOU   77  SG  CYS A  13     8839   8682   8477    859  -1036   -541       S  
ATOM     78  N   LEU A  14      21.507  34.162  82.137  1.00 57.77           N  
ANISOU   78  N   LEU A  14     7811   7175   6966    900  -1070   -476       N  
ATOM     79  CA  LEU A  14      21.841  34.698  83.453  1.00 62.02           C  
ANISOU   79  CA  LEU A  14     8446   7646   7472    927  -1134   -486       C  
ATOM     80  C   LEU A  14      20.759  34.348  84.468  1.00 65.82           C  
ANISOU   80  C   LEU A  14     9072   8075   7863    935  -1104   -447       C  
ATOM     81  O   LEU A  14      21.053  33.883  85.578  1.00 59.79           O  
ANISOU   81  O   LEU A  14     8419   7243   7054    971  -1174   -460       O  
ATOM     82  CB  LEU A  14      22.046  36.212  83.375  1.00 55.92           C  
ANISOU   82  CB  LEU A  14     7623   6893   6731    905  -1122   -484       C  
ATOM     83  CG  LEU A  14      22.459  36.877  84.693  1.00 61.02           C  
ANISOU   83  CG  LEU A  14     8363   7472   7348    932  -1193   -498       C  
ATOM     84  CD1 LEU A  14      23.550  36.075  85.388  1.00 64.42           C  
ANISOU   84  CD1 LEU A  14     8839   7849   7787    980  -1312   -545       C  
ATOM     85  CD2 LEU A  14      22.914  38.308  84.467  1.00 65.35           C  
ANISOU   85  CD2 LEU A  14     8838   8043   7948    912  -1196   -506       C  
ATOM     86  N   PHE A  15      19.492  34.548  84.093  1.00 63.28           N  
ANISOU   86  N   PHE A  15     8751   7781   7513    901   -999   -399       N  
ATOM     87  CA  PHE A  15      18.393  34.190  84.982  1.00 64.67           C  
ANISOU   87  CA  PHE A  15     9055   7910   7607    904   -955   -362       C  
ATOM     88  C   PHE A  15      18.291  32.681  85.175  1.00 67.80           C  
ANISOU   88  C   PHE A  15     9512   8277   7972    925   -978   -364       C  
ATOM     89  O   PHE A  15      17.912  32.223  86.258  1.00 62.71           O  
ANISOU   89  O   PHE A  15     8999   7570   7258    943   -990   -350       O  
ATOM     90  CB  PHE A  15      17.077  34.747  84.443  1.00 57.37           C  
ANISOU   90  CB  PHE A  15     8100   7023   6675    862   -838   -315       C  
ATOM     91  CG  PHE A  15      17.005  36.246  84.453  1.00 58.82           C  
ANISOU   91  CG  PHE A  15     8249   7221   6877    843   -814   -308       C  
ATOM     92  CD1 PHE A  15      16.610  36.924  85.594  1.00 58.41           C  
ANISOU   92  CD1 PHE A  15     8300   7120   6774    851   -808   -297       C  
ATOM     93  CD2 PHE A  15      17.330  36.978  83.322  1.00 59.43           C  
ANISOU   93  CD2 PHE A  15     8195   7362   7023    815   -797   -312       C  
ATOM     94  CE1 PHE A  15      16.541  38.305  85.608  1.00 55.68           C  
ANISOU   94  CE1 PHE A  15     7923   6785   6450    835   -788   -292       C  
ATOM     95  CE2 PHE A  15      17.263  38.360  83.329  1.00 56.12           C  
ANISOU   95  CE2 PHE A  15     7746   6954   6625    797   -778   -304       C  
ATOM     96  CZ  PHE A  15      16.868  39.023  84.473  1.00 54.47           C  
ANISOU   96  CZ  PHE A  15     7635   6692   6368    808   -775   -295       C  
ATOM     97  N   ASN A  16      18.618  31.895  84.146  1.00 65.93           N  
ANISOU   97  N   ASN A  16     9184   8083   7784    922   -982   -380       N  
ATOM     98  CA  ASN A  16      18.601  30.443  84.293  1.00 62.82           C  
ANISOU   98  CA  ASN A  16     8842   7659   7368    944  -1012   -385       C  
ATOM     99  C   ASN A  16      19.677  29.981  85.270  1.00 62.91           C  
ANISOU   99  C   ASN A  16     8929   7605   7367    991  -1132   -424       C  
ATOM    100  O   ASN A  16      19.394  29.241  86.223  1.00 67.68           O  
ANISOU  100  O   ASN A  16     9661   8145   7908   1012  -1158   -411       O  
ATOM    101  CB  ASN A  16      18.789  29.778  82.929  1.00 62.47           C  
ANISOU  101  CB  ASN A  16     8677   7676   7383    931   -993   -400       C  
ATOM    102  CG  ASN A  16      17.693  30.142  81.945  1.00 62.28           C  
ANISOU  102  CG  ASN A  16     8585   7712   7367    885   -882   -360       C  
ATOM    103  OD1 ASN A  16      16.544  30.363  82.331  1.00 59.63           O  
ANISOU  103  OD1 ASN A  16     8311   7361   6985    867   -813   -316       O  
ATOM    104  ND2 ASN A  16      18.043  30.203  80.664  1.00 58.96           N  
ANISOU  104  ND2 ASN A  16     8037   7359   7008    866   -865   -377       N  
ATOM    105  N   ALA A  17      20.919  30.420  85.050  1.00 58.36           N  
ANISOU  105  N   ALA A  17     8279   7042   6855   1007  -1207   -471       N  
ATOM    106  CA  ALA A  17      22.022  30.039  85.926  1.00 62.08           C  
ANISOU  106  CA  ALA A  17     8810   7450   7328   1053  -1332   -513       C  
ATOM    107  C   ALA A  17      21.751  30.461  87.365  1.00 70.11           C  
ANISOU  107  C   ALA A  17     9978   8395   8266   1069  -1360   -495       C  
ATOM    108  O   ALA A  17      21.912  29.663  88.301  1.00 77.64           O  
ANISOU  108  O   ALA A  17    11051   9280   9170   1100  -1428   -499       O  
ATOM    109  CB  ALA A  17      23.325  30.656  85.416  1.00 55.76           C  
ANISOU  109  CB  ALA A  17     7891   6679   6618   1062  -1396   -565       C  
ATOM    110  N   VAL A  18      21.324  31.712  87.560  1.00 67.03           N  
ANISOU  110  N   VAL A  18     9590   8018   7860   1046  -1309   -475       N  
ATOM    111  CA  VAL A  18      21.031  32.182  88.912  1.00 66.55           C  
ANISOU  111  CA  VAL A  18     9674   7891   7721   1059  -1328   -460       C  
ATOM    112  C   VAL A  18      19.870  31.394  89.510  1.00 72.29           C  
ANISOU  112  C   VAL A  18    10528   8582   8358   1053  -1268   -416       C  
ATOM    113  O   VAL A  18      19.843  31.125  90.716  1.00 79.29           O  
ANISOU  113  O   VAL A  18    11561   9396   9171   1076  -1313   -411       O  
ATOM    114  CB  VAL A  18      20.761  33.699  88.909  1.00 57.50           C  
ANISOU  114  CB  VAL A  18     8495   6771   6583   1034  -1278   -449       C  
ATOM    115  CG1 VAL A  18      20.196  34.154  90.249  1.00 50.50           C  
ANISOU  115  CG1 VAL A  18     7761   5820   5605   1042  -1271   -428       C  
ATOM    116  CG2 VAL A  18      22.039  34.460  88.601  1.00 53.75           C  
ANISOU  116  CG2 VAL A  18     7921   6313   6189   1045  -1357   -495       C  
ATOM    117  N   SER A  19      18.902  30.997  88.678  1.00 68.89           N  
ANISOU  117  N   SER A  19    10045   8198   7934   1022  -1166   -382       N  
ATOM    118  CA  SER A  19      17.804  30.168  89.171  1.00 64.38           C  
ANISOU  118  CA  SER A  19     9583   7591   7286   1014  -1106   -341       C  
ATOM    119  C   SER A  19      18.322  28.842  89.709  1.00 66.12           C  
ANISOU  119  C   SER A  19     9888   7754   7479   1048  -1194   -356       C  
ATOM    120  O   SER A  19      17.873  28.368  90.761  1.00 61.55           O  
ANISOU  120  O   SER A  19     9459   7111   6818   1057  -1198   -334       O  
ATOM    121  CB  SER A  19      16.780  29.923  88.062  1.00 62.20           C  
ANISOU  121  CB  SER A  19     9219   7378   7038    975   -994   -309       C  
ATOM    122  OG  SER A  19      16.232  31.139  87.592  1.00 68.79           O  
ANISOU  122  OG  SER A  19     9982   8260   7896    943   -915   -291       O  
ATOM    123  N   ILE A  20      19.278  28.236  89.003  1.00 70.35           N  
ANISOU  123  N   ILE A  20    10333   8310   8084   1067  -1266   -395       N  
ATOM    124  CA  ILE A  20      19.824  26.951  89.428  1.00 68.19           C  
ANISOU  124  CA  ILE A  20    10130   7982   7797   1102  -1357   -413       C  
ATOM    125  C   ILE A  20      20.609  27.103  90.730  1.00 71.08           C  
ANISOU  125  C   ILE A  20    10618   8269   8120   1141  -1470   -435       C  
ATOM    126  O   ILE A  20      20.338  26.412  91.725  1.00 73.37           O  
ANISOU  126  O   ILE A  20    11058   8488   8331   1156  -1500   -416       O  
ATOM    127  CB  ILE A  20      20.681  26.352  88.297  1.00 65.54           C  
ANISOU  127  CB  ILE A  20     9655   7692   7557   1114  -1402   -455       C  
ATOM    128  CG1 ILE A  20      19.777  25.868  87.158  1.00 63.91           C  
ANISOU  128  CG1 ILE A  20     9365   7546   7371   1079  -1297   -428       C  
ATOM    129  CG2 ILE A  20      21.548  25.217  88.813  1.00 61.59           C  
ANISOU  129  CG2 ILE A  20     9215   7127   7058   1159  -1525   -488       C  
ATOM    130  CD1 ILE A  20      20.427  25.895  85.789  1.00 61.05           C  
ANISOU  130  CD1 ILE A  20     8833   7258   7106   1073  -1298   -465       C  
ATOM    131  N   GLY A  21      21.583  28.019  90.750  1.00 66.34           N  
ANISOU  131  N   GLY A  21     9960   7677   7569   1155  -1536   -474       N  
ATOM    132  CA  GLY A  21      22.387  28.200  91.953  1.00 68.31           C  
ANISOU  132  CA  GLY A  21    10320   7851   7784   1193  -1654   -499       C  
ATOM    133  C   GLY A  21      21.556  28.592  93.161  1.00 70.32           C  
ANISOU  133  C   GLY A  21    10740   8051   7926   1186  -1616   -460       C  
ATOM    134  O   GLY A  21      21.688  28.013  94.246  1.00 72.69           O  
ANISOU  134  O   GLY A  21    11192   8273   8154   1211  -1687   -457       O  
ATOM    135  N   LEU A  22      20.679  29.583  92.990  1.00 71.12           N  
ANISOU  135  N   LEU A  22    10818   8193   8010   1150  -1504   -431       N  
ATOM    136  CA  LEU A  22      19.782  29.953  94.076  1.00 72.69           C  
ANISOU  136  CA  LEU A  22    11169   8347   8105   1139  -1450   -395       C  
ATOM    137  C   LEU A  22      18.921  28.774  94.502  1.00 76.54           C  
ANISOU  137  C   LEU A  22    11773   8795   8515   1133  -1406   -355       C  
ATOM    138  O   LEU A  22      18.611  28.635  95.688  1.00 74.48           O  
ANISOU  138  O   LEU A  22    11677   8464   8156   1141  -1417   -338       O  
ATOM    139  CB  LEU A  22      18.906  31.136  93.669  1.00 67.17           C  
ANISOU  139  CB  LEU A  22    10406   7702   7413   1100  -1327   -370       C  
ATOM    140  CG  LEU A  22      18.135  31.747  94.840  1.00 67.26           C  
ANISOU  140  CG  LEU A  22    10565   7666   7326   1093  -1277   -345       C  
ATOM    141  CD1 LEU A  22      19.042  32.618  95.702  1.00 62.12           C  
ANISOU  141  CD1 LEU A  22     9971   6972   6660   1121  -1377   -380       C  
ATOM    142  CD2 LEU A  22      16.941  32.538  94.334  1.00 67.02           C  
ANISOU  142  CD2 LEU A  22    10475   7688   7302   1050  -1132   -311       C  
ATOM    143  N   SER A  23      18.552  27.900  93.560  1.00 75.97           N  
ANISOU  143  N   SER A  23    11620   8762   8483   1118  -1359   -342       N  
ATOM    144  CA  SER A  23      17.774  26.716  93.916  1.00 75.57           C  
ANISOU  144  CA  SER A  23    11673   8672   8367   1111  -1323   -306       C  
ATOM    145  C   SER A  23      18.551  25.816  94.873  1.00 76.34           C  
ANISOU  145  C   SER A  23    11903   8684   8418   1152  -1453   -322       C  
ATOM    146  O   SER A  23      18.029  25.412  95.928  1.00 73.79           O  
ANISOU  146  O   SER A  23    11746   8295   7995   1152  -1444   -292       O  
ATOM    147  CB  SER A  23      17.366  25.949  92.658  1.00 71.09           C  
ANISOU  147  CB  SER A  23    10984   8163   7864   1091  -1264   -296       C  
ATOM    148  OG  SER A  23      16.083  26.356  92.212  1.00 73.76           O  
ANISOU  148  OG  SER A  23    11285   8546   8194   1047  -1120   -255       O  
ATOM    149  N   VAL A  24      19.812  25.497  94.537  1.00 73.60           N  
ANISOU  149  N   VAL A  24    11487   8335   8143   1187  -1576   -370       N  
ATOM    150  CA  VAL A  24      20.577  24.671  95.469  1.00 77.56           C  
ANISOU  150  CA  VAL A  24    12115   8750   8605   1229  -1710   -388       C  
ATOM    151  C   VAL A  24      20.712  25.383  96.810  1.00 79.72           C  
ANISOU  151  C   VAL A  24    12540   8958   8791   1242  -1756   -386       C  
ATOM    152  O   VAL A  24      20.688  24.743  97.865  1.00 79.99           O  
ANISOU  152  O   VAL A  24    12743   8911   8738   1259  -1812   -371       O  
ATOM    153  CB  VAL A  24      21.957  24.264  94.902  1.00 77.80           C  
ANISOU  153  CB  VAL A  24    12038   8785   8737   1267  -1840   -446       C  
ATOM    154  CG1 VAL A  24      21.807  23.641  93.545  1.00 78.04           C  
ANISOU  154  CG1 VAL A  24    11916   8884   8850   1252  -1786   -451       C  
ATOM    155  CG2 VAL A  24      23.005  25.390  94.917  1.00 80.65           C  
ANISOU  155  CG2 VAL A  24    12326   9160   9158   1286  -1915   -494       C  
ATOM    156  N   GLU A  25      20.804  26.720  96.811  1.00 81.71           N  
ANISOU  156  N   GLU A  25    12745   9243   9060   1233  -1730   -399       N  
ATOM    157  CA  GLU A  25      20.946  27.398  98.100  1.00 77.23           C  
ANISOU  157  CA  GLU A  25    12326   8611   8408   1247  -1778   -400       C  
ATOM    158  C   GLU A  25      19.667  27.311  98.920  1.00 75.28           C  
ANISOU  158  C   GLU A  25    12234   8330   8039   1220  -1671   -347       C  
ATOM    159  O   GLU A  25      19.722  27.145 100.142  1.00 78.74           O  
ANISOU  159  O   GLU A  25    12850   8689   8378   1236  -1724   -339       O  
ATOM    160  CB  GLU A  25      21.364  28.850  97.903  1.00 78.07           C  
ANISOU  160  CB  GLU A  25    12341   8757   8566   1245  -1778   -429       C  
ATOM    161  CG  GLU A  25      22.629  29.031  97.088  1.00 85.28           C  
ANISOU  161  CG  GLU A  25    13095   9705   9604   1268  -1875   -483       C  
ATOM    162  CD  GLU A  25      23.875  28.449  97.745  1.00 91.15           C  
ANISOU  162  CD  GLU A  25    13903  10374  10357   1318  -2050   -525       C  
ATOM    163  OE1 GLU A  25      23.799  27.958  98.893  1.00 90.39           O  
ANISOU  163  OE1 GLU A  25    13987  10196  10163   1337  -2107   -511       O  
ATOM    164  OE2 GLU A  25      24.946  28.496  97.103  1.00 92.95           O  
ANISOU  164  OE2 GLU A  25    13999  10624  10692   1339  -2132   -573       O  
ATOM    165  N   ILE A  26      18.507  27.410  98.269  1.00 75.83           N  
ANISOU  165  N   ILE A  26    12241   8458   8115   1177  -1519   -310       N  
ATOM    166  CA  ILE A  26      17.239  27.364  98.991  1.00 77.56           C  
ANISOU  166  CA  ILE A  26    12593   8649   8228   1147  -1404   -261       C  
ATOM    167  C   ILE A  26      17.027  25.990  99.611  1.00 87.22           C  
ANISOU  167  C   ILE A  26    13959   9804   9377   1154  -1432   -235       C  
ATOM    168  O   ILE A  26      16.718  25.874 100.803  1.00 95.03           O  
ANISOU  168  O   ILE A  26    15131  10723  10253   1155  -1434   -214       O  
ATOM    169  CB  ILE A  26      16.076  27.745  98.060  1.00 75.18           C  
ANISOU  169  CB  ILE A  26    12174   8424   7966   1102  -1242   -231       C  
ATOM    170  CG1 ILE A  26      16.201  29.203  97.618  1.00 76.20           C  
ANISOU  170  CG1 ILE A  26    12190   8610   8154   1093  -1211   -252       C  
ATOM    171  CG2 ILE A  26      14.746  27.517  98.753  1.00 68.20           C  
ANISOU  171  CG2 ILE A  26    11420   7509   6984   1070  -1120   -182       C  
ATOM    172  CD1 ILE A  26      15.082  29.663  96.707  1.00 70.19           C  
ANISOU  172  CD1 ILE A  26    11314   7920   7435   1050  -1062   -224       C  
ATOM    173  N   LEU A  27      17.188  24.925  98.819  1.00 86.97           N  
ANISOU  173  N   LEU A  27    13850   9790   9404   1157  -1455   -235       N  
ATOM    174  CA  LEU A  27      17.003  23.594  99.395  1.00 87.59           C  
ANISOU  174  CA  LEU A  27    14064   9800   9416   1163  -1487   -208       C  
ATOM    175  C   LEU A  27      18.095  23.281 100.415  1.00 91.50           C  
ANISOU  175  C   LEU A  27    14693  10210   9865   1209  -1652   -234       C  
ATOM    176  O   LEU A  27      17.827  22.681 101.463  1.00 91.86           O  
ANISOU  176  O   LEU A  27    14923  10176   9803   1210  -1672   -206       O  
ATOM    177  CB  LEU A  27      16.969  22.542  98.290  1.00 84.13           C  
ANISOU  177  CB  LEU A  27    13508   9399   9058   1159  -1480   -207       C  
ATOM    178  CG  LEU A  27      15.880  22.756  97.236  1.00 77.25           C  
ANISOU  178  CG  LEU A  27    12507   8610   8235   1114  -1325   -181       C  
ATOM    179  CD1 LEU A  27      16.221  22.026  95.947  1.00 74.41           C  
ANISOU  179  CD1 LEU A  27    11990   8302   7981   1119  -1346   -199       C  
ATOM    180  CD2 LEU A  27      14.520  22.318  97.761  1.00 68.38           C  
ANISOU  180  CD2 LEU A  27    11498   7456   7025   1076  -1202   -124       C  
ATOM    181  N   SER A  28      19.324  23.714 100.131  1.00 90.56           N  
ANISOU  181  N   SER A  28    14483  10101   9823   1244  -1772   -287       N  
ATOM    182  CA  SER A  28      20.498  23.504 100.970  1.00 92.20           C  
ANISOU  182  CA  SER A  28    14790  10232  10012   1292  -1946   -322       C  
ATOM    183  C   SER A  28      20.366  24.128 102.352  1.00103.32           C  
ANISOU  183  C   SER A  28    16385  11572  11298   1296  -1964   -310       C  
ATOM    184  O   SER A  28      21.213  23.868 103.216  1.00111.54           O  
ANISOU  184  O   SER A  28    17544  12535  12300   1333  -2108   -331       O  
ATOM    185  CB  SER A  28      21.728  24.072 100.257  1.00 85.06           C  
ANISOU  185  CB  SER A  28    13719   9367   9231   1322  -2043   -383       C  
ATOM    186  OG  SER A  28      22.916  23.859 100.996  1.00 81.16           O  
ANISOU  186  OG  SER A  28    13303   8799   8735   1370  -2219   -421       O  
ATOM    187  N   GLY A  29      19.344  24.953 102.576  1.00101.45           N  
ANISOU  187  N   GLY A  29    16179  11363  11004   1259  -1825   -281       N  
ATOM    188  CA  GLY A  29      19.065  25.508 103.882  1.00 98.02           C  
ANISOU  188  CA  GLY A  29    15931  10867  10446   1258  -1821   -268       C  
ATOM    189  C   GLY A  29      19.856  26.743 104.253  1.00 90.28           C  
ANISOU  189  C   GLY A  29    14939   9883   9481   1282  -1898   -311       C  
ATOM    190  O   GLY A  29      19.518  27.393 105.250  1.00 88.65           O  
ANISOU  190  O   GLY A  29    14872   9636   9174   1276  -1874   -303       O  
ATOM    191  N   ARG A  30      20.888  27.101 103.486  1.00 88.90           N  
ANISOU  191  N   ARG A  30    14602   9746   9428   1306  -1986   -359       N  
ATOM    192  CA  ARG A  30      21.763  28.198 103.884  1.00 86.39           C  
ANISOU  192  CA  ARG A  30    14277   9415   9131   1332  -2079   -404       C  
ATOM    193  C   ARG A  30      21.069  29.554 103.829  1.00 88.02           C  
ANISOU  193  C   ARG A  30    14445   9672   9328   1302  -1958   -397       C  
ATOM    194  O   ARG A  30      21.580  30.519 104.408  1.00 96.85           O  
ANISOU  194  O   ARG A  30    15600  10766  10433   1319  -2019   -426       O  
ATOM    195  CB  ARG A  30      23.017  28.206 103.011  1.00 80.11           C  
ANISOU  195  CB  ARG A  30    13307   8652   8478   1362  -2194   -456       C  
ATOM    196  CG  ARG A  30      23.662  26.836 102.881  1.00 82.08           C  
ANISOU  196  CG  ARG A  30    13566   8861   8758   1391  -2304   -466       C  
ATOM    197  CD  ARG A  30      24.808  26.844 101.884  1.00 91.39           C  
ANISOU  197  CD  ARG A  30    14552  10082  10089   1416  -2394   -520       C  
ATOM    198  NE  ARG A  30      24.745  25.702 100.975  1.00102.58           N  
ANISOU  198  NE  ARG A  30    15877  11529  11568   1414  -2376   -514       N  
ATOM    199  CZ  ARG A  30      25.645  25.450 100.029  1.00109.50           C  
ANISOU  199  CZ  ARG A  30    16587  12442  12574   1433  -2440   -559       C  
ATOM    200  NH1 ARG A  30      26.680  26.262  99.864  1.00113.59           N  
ANISOU  200  NH1 ARG A  30    17010  12973  13177   1455  -2524   -612       N  
ATOM    201  NH2 ARG A  30      25.511  24.386  99.248  1.00107.93           N  
ANISOU  201  NH2 ARG A  30    16318  12268  12422   1430  -2418   -553       N  
ATOM    202  N   LEU A  31      19.921  29.650 103.158  1.00 84.28           N  
ANISOU  202  N   LEU A  31    13897   9262   8863   1259  -1792   -361       N  
ATOM    203  CA  LEU A  31      19.148  30.884 103.095  1.00 85.62           C  
ANISOU  203  CA  LEU A  31    14031   9475   9024   1229  -1669   -352       C  
ATOM    204  C   LEU A  31      17.914  30.848 103.986  1.00 90.80           C  
ANISOU  204  C   LEU A  31    14852  10096   9550   1202  -1550   -309       C  
ATOM    205  O   LEU A  31      16.973  31.618 103.766  1.00 88.52           O  
ANISOU  205  O   LEU A  31    14521   9851   9261   1169  -1413   -291       O  
ATOM    206  CB  LEU A  31      18.735  31.191 101.657  1.00 78.92           C  
ANISOU  206  CB  LEU A  31    12970   8726   8288   1200  -1567   -346       C  
ATOM    207  CG  LEU A  31      19.880  31.389 100.677  1.00 72.87           C  
ANISOU  207  CG  LEU A  31    12026   8007   7655   1220  -1660   -389       C  
ATOM    208  CD1 LEU A  31      19.346  31.531  99.265  1.00 71.09           C  
ANISOU  208  CD1 LEU A  31    11611   7876   7524   1186  -1549   -375       C  
ATOM    209  CD2 LEU A  31      20.645  32.620 101.099  1.00 65.91           C  
ANISOU  209  CD2 LEU A  31    11139   7112   6792   1239  -1735   -428       C  
ATOM    210  N   ASP A  32      17.887  29.959 104.978  1.00 89.74           N  
ANISOU  210  N   ASP A  32    14905   9882   9309   1213  -1597   -291       N  
ATOM    211  CA  ASP A  32      16.764  29.944 105.904  1.00 95.99           C  
ANISOU  211  CA  ASP A  32    15865  10635   9971   1185  -1483   -252       C  
ATOM    212  C   ASP A  32      16.801  31.130 106.858  1.00 94.76           C  
ANISOU  212  C   ASP A  32    15811  10448   9744   1192  -1487   -272       C  
ATOM    213  O   ASP A  32      15.762  31.489 107.424  1.00 89.44           O  
ANISOU  213  O   ASP A  32    15232   9766   8987   1164  -1360   -248       O  
ATOM    214  CB  ASP A  32      16.743  28.628 106.682  1.00103.19           C  
ANISOU  214  CB  ASP A  32    16953  11469  10784   1193  -1533   -225       C  
ATOM    215  CG  ASP A  32      16.588  27.421 105.775  1.00108.66           C  
ANISOU  215  CG  ASP A  32    17554  12189  11542   1183  -1518   -202       C  
ATOM    216  OD1 ASP A  32      16.684  27.588 104.540  1.00109.94           O  
ANISOU  216  OD1 ASP A  32    17515  12429  11827   1177  -1492   -215       O  
ATOM    217  OD2 ASP A  32      16.376  26.307 106.296  1.00112.07           O  
ANISOU  217  OD2 ASP A  32    18118  12563  11899   1181  -1534   -172       O  
ATOM    218  N   SER A  33      17.969  31.751 107.036  1.00 95.48           N  
ANISOU  218  N   SER A  33    15881  10522   9873   1229  -1629   -319       N  
ATOM    219  CA  SER A  33      18.052  32.959 107.850  1.00 94.11           C  
ANISOU  219  CA  SER A  33    15789  10324   9647   1237  -1638   -343       C  
ATOM    220  C   SER A  33      17.450  34.154 107.120  1.00 93.30           C  
ANISOU  220  C   SER A  33    15533  10299   9616   1210  -1515   -348       C  
ATOM    221  O   SER A  33      16.640  34.899 107.686  1.00 92.72           O  
ANISOU  221  O   SER A  33    15535  10220   9475   1191  -1412   -340       O  
ATOM    222  CB  SER A  33      19.509  33.233 108.226  1.00 90.94           C  
ANISOU  222  CB  SER A  33    15404   9878   9273   1285  -1834   -393       C  
ATOM    223  OG  SER A  33      20.244  33.692 107.105  1.00 89.49           O  
ANISOU  223  OG  SER A  33    15004   9759   9241   1294  -1880   -425       O  
ATOM    224  N   GLN A  34      17.829  34.349 105.856  1.00 92.48           N  
ANISOU  224  N   GLN A  34    15217  10269   9652   1208  -1522   -361       N  
ATOM    225  CA  GLN A  34      17.357  35.474 105.060  1.00 83.29           C  
ANISOU  225  CA  GLN A  34    13898   9180   8569   1183  -1421   -365       C  
ATOM    226  C   GLN A  34      15.926  35.308 104.574  1.00 86.71           C  
ANISOU  226  C   GLN A  34    14291   9659   8995   1139  -1238   -321       C  
ATOM    227  O   GLN A  34      15.417  36.198 103.885  1.00 89.34           O  
ANISOU  227  O   GLN A  34    14498  10053   9395   1116  -1146   -320       O  
ATOM    228  CB  GLN A  34      18.267  35.679 103.846  1.00 77.71           C  
ANISOU  228  CB  GLN A  34    12982   8534   8009   1193  -1491   -393       C  
ATOM    229  CG  GLN A  34      19.717  35.319 104.082  1.00 79.35           C  
ANISOU  229  CG  GLN A  34    13205   8700   8247   1237  -1678   -433       C  
ATOM    230  CD  GLN A  34      20.487  36.442 104.740  1.00 82.60           C  
ANISOU  230  CD  GLN A  34    13652   9076   8655   1261  -1772   -475       C  
ATOM    231  OE1 GLN A  34      19.903  37.421 105.204  1.00 80.02           O  
ANISOU  231  OE1 GLN A  34    13374   8748   8283   1247  -1700   -473       O  
ATOM    232  NE2 GLN A  34      21.807  36.308 104.782  1.00 84.68           N  
ANISOU  232  NE2 GLN A  34    13890   9312   8973   1298  -1935   -515       N  
ATOM    233  N   LEU A  35      15.265  34.205 104.920  1.00 85.41           N  
ANISOU  233  N   LEU A  35    14232   9464   8755   1125  -1185   -284       N  
ATOM    234  CA  LEU A  35      14.032  33.841 104.233  1.00 89.74           C  
ANISOU  234  CA  LEU A  35    14710  10061   9326   1084  -1028   -244       C  
ATOM    235  C   LEU A  35      12.872  34.770 104.579  1.00 95.17           C  
ANISOU  235  C   LEU A  35    15428  10760   9974   1055   -878   -231       C  
ATOM    236  O   LEU A  35      11.997  34.998 103.736  1.00 97.63           O  
ANISOU  236  O   LEU A  35    15615  11131  10349   1023   -757   -211       O  
ATOM    237  CB  LEU A  35      13.689  32.387 104.547  1.00 90.45           C  
ANISOU  237  CB  LEU A  35    14908  10111   9349   1078  -1018   -209       C  
ATOM    238  CG  LEU A  35      12.822  31.680 103.511  1.00 90.79           C  
ANISOU  238  CG  LEU A  35    14835  10208   9453   1045   -908   -174       C  
ATOM    239  CD1 LEU A  35      13.162  30.202 103.425  1.00 85.00           C  
ANISOU  239  CD1 LEU A  35    14142   9446   8709   1055   -976   -158       C  
ATOM    240  CD2 LEU A  35      11.385  31.870 103.918  1.00 96.74           C  
ANISOU  240  CD2 LEU A  35    15655  10958  10143   1005   -738   -140       C  
ATOM    241  N   ASP A  36      12.837  35.315 105.791  1.00 94.29           N  
ANISOU  241  N   ASP A  36    15477  10589   9759   1064   -885   -244       N  
ATOM    242  CA  ASP A  36      11.729  36.177 106.187  1.00100.67           C  
ANISOU  242  CA  ASP A  36    16321  11402  10526   1038   -741   -236       C  
ATOM    243  C   ASP A  36      11.977  37.650 105.880  1.00 97.04           C  
ANISOU  243  C   ASP A  36    15756  10979  10137   1044   -747   -270       C  
ATOM    244  O   ASP A  36      11.090  38.475 106.123  1.00101.01           O  
ANISOU  244  O   ASP A  36    16268  11488  10621   1024   -631   -269       O  
ATOM    245  CB  ASP A  36      11.428  35.999 107.679  1.00105.13           C  
ANISOU  245  CB  ASP A  36    17125  11884  10934   1041   -725   -231       C  
ATOM    246  CG  ASP A  36       9.941  35.889 107.962  1.00104.62           C  
ANISOU  246  CG  ASP A  36    17117  11819  10814   1000   -539   -198       C  
ATOM    247  OD1 ASP A  36       9.212  36.874 107.715  1.00104.79           O  
ANISOU  247  OD1 ASP A  36    17062  11877  10876    981   -430   -205       O  
ATOM    248  OD2 ASP A  36       9.501  34.814 108.422  1.00102.78           O  
ANISOU  248  OD2 ASP A  36    17003  11547  10502    985   -502   -165       O  
ATOM    249  N   THR A  37      13.147  37.993 105.336  1.00 99.83           N  
ANISOU  249  N   THR A  37    16003  11354  10574   1070   -877   -301       N  
ATOM    250  CA  THR A  37      13.535  39.361 105.006  1.00 89.94           C  
ANISOU  250  CA  THR A  37    14644  10133   9395   1077   -900   -333       C  
ATOM    251  C   THR A  37      12.636  39.936 103.912  1.00 85.03           C  
ANISOU  251  C   THR A  37    13852   9587   8869   1042   -770   -315       C  
ATOM    252  O   THR A  37      11.828  39.198 103.331  1.00 85.81           O  
ANISOU  252  O   THR A  37    13903   9717   8986   1016   -676   -280       O  
ATOM    253  CB  THR A  37      15.005  39.392 104.574  1.00 81.73           C  
ANISOU  253  CB  THR A  37    13520   9099   8432   1108  -1067   -367       C  
ATOM    254  OG1 THR A  37      15.173  38.619 103.378  1.00 80.30           O  
ANISOU  254  OG1 THR A  37    13193   8974   8345   1099  -1071   -351       O  
ATOM    255  CG2 THR A  37      15.896  38.835 105.675  1.00 75.20           C  
ANISOU  255  CG2 THR A  37    12864   8192   7516   1145  -1206   -386       C  
ATOM    256  N   PRO A  38      12.718  41.241 103.613  1.00 81.75           N  
ANISOU  256  N   PRO A  38    13345   9201   8517   1040   -762   -338       N  
ATOM    257  CA  PRO A  38      11.877  41.781 102.529  1.00 81.31           C  
ANISOU  257  CA  PRO A  38    13125   9215   8555   1007   -646   -319       C  
ATOM    258  C   PRO A  38      12.151  41.156 101.172  1.00 80.80           C  
ANISOU  258  C   PRO A  38    12894   9213   8593    996   -664   -303       C  
ATOM    259  O   PRO A  38      11.213  40.948 100.391  1.00 79.23           O  
ANISOU  259  O   PRO A  38    12606   9059   8438    966   -555   -272       O  
ATOM    260  CB  PRO A  38      12.217  43.279 102.536  1.00 77.70           C  
ANISOU  260  CB  PRO A  38    12612   8766   8145   1014   -673   -351       C  
ATOM    261  CG  PRO A  38      12.693  43.553 103.904  1.00 75.10           C  
ANISOU  261  CG  PRO A  38    12459   8363   7713   1043   -743   -381       C  
ATOM    262  CD  PRO A  38      13.409  42.318 104.349  1.00 77.48           C  
ANISOU  262  CD  PRO A  38    12861   8623   7954   1065   -843   -379       C  
ATOM    263  N   GLY A  39      13.413  40.850 100.868  1.00 78.25           N  
ANISOU  263  N   GLY A  39    12528   8894   8311   1021   -800   -324       N  
ATOM    264  CA  GLY A  39      13.742  40.348  99.544  1.00 74.47           C  
ANISOU  264  CA  GLY A  39    11884   8477   7933   1010   -817   -315       C  
ATOM    265  C   GLY A  39      13.117  38.997  99.256  1.00 75.98           C  
ANISOU  265  C   GLY A  39    12093   8676   8102    996   -761   -280       C  
ATOM    266  O   GLY A  39      12.546  38.780  98.185  1.00 75.11           O  
ANISOU  266  O   GLY A  39    11857   8623   8058    970   -687   -256       O  
ATOM    267  N   TYR A  40      13.219  38.067 100.207  1.00 79.20           N  
ANISOU  267  N   TYR A  40    12658   9020   8413   1013   -798   -275       N  
ATOM    268  CA  TYR A  40      12.659  36.739  99.998  1.00 75.42           C  
ANISOU  268  CA  TYR A  40    12205   8541   7910   1000   -751   -242       C  
ATOM    269  C   TYR A  40      11.150  36.704 100.201  1.00 81.62           C  
ANISOU  269  C   TYR A  40    13035   9327   8652    965   -591   -206       C  
ATOM    270  O   TYR A  40      10.488  35.795  99.686  1.00 81.57           O  
ANISOU  270  O   TYR A  40    12997   9339   8658    944   -524   -175       O  
ATOM    271  CB  TYR A  40      13.360  35.730 100.907  1.00 70.97           C  
ANISOU  271  CB  TYR A  40    11793   7908   7264   1030   -857   -249       C  
ATOM    272  CG  TYR A  40      14.764  35.430 100.435  1.00 72.06           C  
ANISOU  272  CG  TYR A  40    11857   8054   7470   1061  -1008   -281       C  
ATOM    273  CD1 TYR A  40      15.834  36.207 100.851  1.00 68.02           C  
ANISOU  273  CD1 TYR A  40    11357   7520   6970   1090  -1123   -322       C  
ATOM    274  CD2 TYR A  40      15.013  34.394  99.541  1.00 67.09           C  
ANISOU  274  CD2 TYR A  40    11137   7456   6899   1060  -1032   -272       C  
ATOM    275  CE1 TYR A  40      17.109  35.948 100.416  1.00 64.56           C  
ANISOU  275  CE1 TYR A  40    10841   7087   6601   1118  -1257   -354       C  
ATOM    276  CE2 TYR A  40      16.292  34.131  99.093  1.00 64.46           C  
ANISOU  276  CE2 TYR A  40    10729   7130   6633   1088  -1164   -306       C  
ATOM    277  CZ  TYR A  40      17.337  34.913  99.533  1.00 69.35           C  
ANISOU  277  CZ  TYR A  40    11359   7726   7266   1117  -1275   -347       C  
ATOM    278  OH  TYR A  40      18.614  34.656  99.096  1.00 73.43           O  
ANISOU  278  OH  TYR A  40    11794   8247   7857   1145  -1404   -383       O  
ATOM    279  N   GLN A  41      10.592  37.678 100.922  1.00 82.01           N  
ANISOU  279  N   GLN A  41    13151   9354   8656    959   -526   -212       N  
ATOM    280  CA  GLN A  41       9.144  37.853 100.914  1.00 82.37           C  
ANISOU  280  CA  GLN A  41    13197   9411   8690    924   -364   -184       C  
ATOM    281  C   GLN A  41       8.666  38.322  99.546  1.00 81.78           C  
ANISOU  281  C   GLN A  41    12924   9413   8735    899   -300   -172       C  
ATOM    282  O   GLN A  41       7.610  37.890  99.065  1.00 81.51           O  
ANISOU  282  O   GLN A  41    12844   9402   8723    869   -190   -141       O  
ATOM    283  CB  GLN A  41       8.728  38.841 102.003  1.00 84.55           C  
ANISOU  283  CB  GLN A  41    13587   9644   8893    926   -314   -200       C  
ATOM    284  CG  GLN A  41       7.531  38.392 102.825  1.00 91.62           C  
ANISOU  284  CG  GLN A  41    14615  10499   9697    904   -186   -174       C  
ATOM    285  CD  GLN A  41       7.761  37.061 103.513  1.00 96.48           C  
ANISOU  285  CD  GLN A  41    15379  11062  10218    912   -229   -157       C  
ATOM    286  OE1 GLN A  41       8.789  36.852 104.160  1.00 99.17           O  
ANISOU  286  OE1 GLN A  41    15819  11359  10502    943   -355   -177       O  
ATOM    287  NE2 GLN A  41       6.804  36.150 103.375  1.00 92.53           N  
ANISOU  287  NE2 GLN A  41    14893  10561   9703    883   -127   -120       N  
ATOM    288  N   ALA A  42       9.439  39.200  98.900  1.00 80.99           N  
ANISOU  288  N   ALA A  42    12706   9351   8715    909   -369   -197       N  
ATOM    289  CA  ALA A  42       9.132  39.595  97.529  1.00 81.15           C  
ANISOU  289  CA  ALA A  42    12540   9446   8850    885   -325   -185       C  
ATOM    290  C   ALA A  42       9.291  38.423  96.570  1.00 77.95           C  
ANISOU  290  C   ALA A  42    12053   9076   8489    878   -345   -167       C  
ATOM    291  O   ALA A  42       8.474  38.245  95.659  1.00 77.99           O  
ANISOU  291  O   ALA A  42    11957   9126   8551    850   -261   -141       O  
ATOM    292  CB  ALA A  42      10.025  40.760  97.105  1.00 76.05           C  
ANISOU  292  CB  ALA A  42    11797   8827   8273    897   -402   -215       C  
ATOM    293  N   LEU A  43      10.341  37.619  96.754  1.00 74.88           N  
ANISOU  293  N   LEU A  43    11707   8666   8078    905   -459   -181       N  
ATOM    294  CA  LEU A  43      10.521  36.423  95.938  1.00 71.76           C  
ANISOU  294  CA  LEU A  43    11248   8297   7719    901   -481   -168       C  
ATOM    295  C   LEU A  43       9.315  35.503  96.057  1.00 76.16           C  
ANISOU  295  C   LEU A  43    11860   8841   8235    877   -374   -129       C  
ATOM    296  O   LEU A  43       8.739  35.082  95.046  1.00 76.51           O  
ANISOU  296  O   LEU A  43    11798   8932   8340    853   -316   -108       O  
ATOM    297  CB  LEU A  43      11.803  35.700  96.353  1.00 68.99           C  
ANISOU  297  CB  LEU A  43    10961   7911   7341    938   -622   -193       C  
ATOM    298  CG  LEU A  43      12.212  34.418  95.621  1.00 65.49           C  
ANISOU  298  CG  LEU A  43    10464   7486   6933    943   -669   -188       C  
ATOM    299  CD1 LEU A  43      11.895  34.490  94.137  1.00 62.75           C  
ANISOU  299  CD1 LEU A  43     9936   7218   6686    917   -616   -177       C  
ATOM    300  CD2 LEU A  43      13.690  34.128  95.835  1.00 65.07           C  
ANISOU  300  CD2 LEU A  43    10426   7408   6888    982   -823   -226       C  
ATOM    301  N   LEU A  44       8.909  35.191  97.292  1.00 76.64           N  
ANISOU  301  N   LEU A  44    12090   8837   8194    881   -346   -121       N  
ATOM    302  CA  LEU A  44       7.718  34.373  97.495  1.00 76.58           C  
ANISOU  302  CA  LEU A  44    12141   8811   8145    855   -234    -84       C  
ATOM    303  C   LEU A  44       6.508  34.981  96.804  1.00 77.78           C  
ANISOU  303  C   LEU A  44    12186   9008   8360    819   -102    -65       C  
ATOM    304  O   LEU A  44       5.767  34.290  96.094  1.00 83.59           O  
ANISOU  304  O   LEU A  44    12856   9769   9135    794    -36    -37       O  
ATOM    305  CB  LEU A  44       7.431  34.210  98.984  1.00 82.62           C  
ANISOU  305  CB  LEU A  44    13106   9499   8786    860   -211    -80       C  
ATOM    306  CG  LEU A  44       6.095  33.510  99.232  1.00 86.05           C  
ANISOU  306  CG  LEU A  44    13599   9915   9182    827    -77    -42       C  
ATOM    307  CD1 LEU A  44       6.307  32.013  99.307  1.00 85.16           C  
ANISOU  307  CD1 LEU A  44    13552   9773   9033    830   -121    -22       C  
ATOM    308  CD2 LEU A  44       5.403  34.034 100.483  1.00 88.36           C  
ANISOU  308  CD2 LEU A  44    14039  10155   9380    819      7    -41       C  
ATOM    309  N   ASP A  45       6.294  36.284  97.005  1.00 76.51           N  
ANISOU  309  N   ASP A  45    12005   8854   8212    816    -67    -79       N  
ATOM    310  CA  ASP A  45       5.108  36.929  96.453  1.00 80.83           C  
ANISOU  310  CA  ASP A  45    12459   9435   8818    785     57    -63       C  
ATOM    311  C   ASP A  45       5.084  36.842  94.933  1.00 75.21           C  
ANISOU  311  C   ASP A  45    11566   8794   8217    769     53    -52       C  
ATOM    312  O   ASP A  45       4.025  36.617  94.335  1.00 72.36           O  
ANISOU  312  O   ASP A  45    11138   8455   7899    739    149    -26       O  
ATOM    313  CB  ASP A  45       5.043  38.384  96.911  1.00 91.53           C  
ANISOU  313  CB  ASP A  45    13820  10783  10173    790     76    -86       C  
ATOM    314  CG  ASP A  45       3.666  38.774  97.400  1.00100.97           C  
ANISOU  314  CG  ASP A  45    15056  11958  11350    765    220    -73       C  
ATOM    315  OD1 ASP A  45       2.803  37.878  97.507  1.00103.41           O  
ANISOU  315  OD1 ASP A  45    15403  12252  11636    744    302    -46       O  
ATOM    316  OD2 ASP A  45       3.448  39.972  97.678  1.00104.20           O  
ANISOU  316  OD2 ASP A  45    15456  12364  11770    766    251    -91       O  
ATOM    317  N   GLU A  46       6.240  37.013  94.290  1.00 73.57           N  
ANISOU  317  N   GLU A  46    11279   8620   8056    787    -56    -72       N  
ATOM    318  CA  GLU A  46       6.297  36.892  92.838  1.00 74.91           C  
ANISOU  318  CA  GLU A  46    11284   8856   8322    771    -63    -63       C  
ATOM    319  C   GLU A  46       6.097  35.449  92.390  1.00 77.08           C  
ANISOU  319  C   GLU A  46    11554   9136   8596    764    -58    -43       C  
ATOM    320  O   GLU A  46       5.494  35.206  91.336  1.00 72.93           O  
ANISOU  320  O   GLU A  46    10919   8656   8137    739     -8    -23       O  
ATOM    321  CB  GLU A  46       7.627  37.436  92.320  1.00 73.14           C  
ANISOU  321  CB  GLU A  46    10982   8664   8144    791   -177    -93       C  
ATOM    322  CG  GLU A  46       7.772  38.939  92.471  1.00 73.12           C  
ANISOU  322  CG  GLU A  46    10949   8667   8166    792   -179   -111       C  
ATOM    323  CD  GLU A  46       6.678  39.698  91.750  1.00 74.30           C  
ANISOU  323  CD  GLU A  46    10999   8854   8379    760    -77    -90       C  
ATOM    324  OE1 GLU A  46       6.315  39.287  90.628  1.00 74.52           O  
ANISOU  324  OE1 GLU A  46    10919   8929   8468    739    -49    -70       O  
ATOM    325  OE2 GLU A  46       6.179  40.702  92.303  1.00 73.37           O  
ANISOU  325  OE2 GLU A  46    10910   8715   8251    757    -29    -94       O  
ATOM    326  N   PHE A  47       6.591  34.484  93.171  1.00 73.34           N  
ANISOU  326  N   PHE A  47    11200   8614   8050    784   -113    -47       N  
ATOM    327  CA  PHE A  47       6.370  33.080  92.842  1.00 70.44           C  
ANISOU  327  CA  PHE A  47    10841   8244   7679    778   -108    -27       C  
ATOM    328  C   PHE A  47       4.884  32.745  92.858  1.00 74.80           C  
ANISOU  328  C   PHE A  47    11405   8788   8227    743     25      9       C  
ATOM    329  O   PHE A  47       4.366  32.117  91.926  1.00 74.12           O  
ANISOU  329  O   PHE A  47    11232   8735   8195    723     61     28       O  
ATOM    330  CB  PHE A  47       7.139  32.187  93.817  1.00 71.86           C  
ANISOU  330  CB  PHE A  47    11163   8364   7776    807   -193    -36       C  
ATOM    331  CG  PHE A  47       7.342  30.781  93.325  1.00 72.71           C  
ANISOU  331  CG  PHE A  47    11259   8474   7895    809   -231    -26       C  
ATOM    332  CD1 PHE A  47       6.347  29.827  93.471  1.00 72.75           C  
ANISOU  332  CD1 PHE A  47    11315   8455   7872    787   -151      7       C  
ATOM    333  CD2 PHE A  47       8.531  30.411  92.716  1.00 73.47           C  
ANISOU  333  CD2 PHE A  47    11289   8593   8034    834   -345    -53       C  
ATOM    334  CE1 PHE A  47       6.534  28.532  93.018  1.00 72.67           C  
ANISOU  334  CE1 PHE A  47    11293   8443   7874    789   -189     15       C  
ATOM    335  CE2 PHE A  47       8.724  29.119  92.262  1.00 72.28           C  
ANISOU  335  CE2 PHE A  47    11125   8442   7896    838   -380    -47       C  
ATOM    336  CZ  PHE A  47       7.724  28.178  92.415  1.00 73.15           C  
ANISOU  336  CZ  PHE A  47    11290   8527   7976    816   -304    -13       C  
ATOM    337  N   ALA A  48       4.176  33.166  93.910  1.00 74.53           N  
ANISOU  337  N   ALA A  48    11479   8709   8131    736    100     16       N  
ATOM    338  CA  ALA A  48       2.736  32.935  93.960  1.00 75.29           C  
ANISOU  338  CA  ALA A  48    11581   8795   8230    702    234     46       C  
ATOM    339  C   ALA A  48       1.998  33.752  92.906  1.00 75.04           C  
ANISOU  339  C   ALA A  48    11394   8819   8298    678    301     52       C  
ATOM    340  O   ALA A  48       0.949  33.322  92.414  1.00 77.89           O  
ANISOU  340  O   ALA A  48    11703   9190   8699    649    388     77       O  
ATOM    341  CB  ALA A  48       2.198  33.253  95.354  1.00 79.74           C  
ANISOU  341  CB  ALA A  48    12297   9297   8704    700    302     47       C  
ATOM    342  N   LYS A  49       2.528  34.925  92.549  1.00 74.13           N  
ANISOU  342  N   LYS A  49    11204   8737   8226    688    260     31       N  
ATOM    343  CA  LYS A  49       1.922  35.723  91.488  1.00 70.86           C  
ANISOU  343  CA  LYS A  49    10642   8375   7907    666    309     38       C  
ATOM    344  C   LYS A  49       2.041  35.038  90.134  1.00 72.53           C  
ANISOU  344  C   LYS A  49    10730   8640   8190    654    279     50       C  
ATOM    345  O   LYS A  49       1.160  35.194  89.280  1.00 74.73           O  
ANISOU  345  O   LYS A  49    10907   8950   8538    628    343     68       O  
ATOM    346  CB  LYS A  49       2.575  37.105  91.428  1.00 70.14           C  
ANISOU  346  CB  LYS A  49    10505   8303   7841    679    260     12       C  
ATOM    347  CG  LYS A  49       1.902  38.168  92.279  1.00 75.03           C  
ANISOU  347  CG  LYS A  49    11178   8890   8438    676    334      5       C  
ATOM    348  CD  LYS A  49       2.894  39.251  92.678  1.00 76.82           C  
ANISOU  348  CD  LYS A  49    11423   9113   8652    701    256    -26       C  
ATOM    349  CE  LYS A  49       2.740  40.496  91.816  1.00 77.50           C  
ANISOU  349  CE  LYS A  49    11376   9243   8829    688    265    -30       C  
ATOM    350  NZ  LYS A  49       2.804  41.744  92.630  1.00 84.55           N  
ANISOU  350  NZ  LYS A  49    12318  10107   9700    701    271    -53       N  
ATOM    351  N   HIS A  50       3.115  34.281  89.920  1.00 68.08           N  
ANISOU  351  N   HIS A  50    10174   8084   7611    675    180     38       N  
ATOM    352  CA  HIS A  50       3.349  33.643  88.632  1.00 67.38           C  
ANISOU  352  CA  HIS A  50     9970   8046   7585    666    146     44       C  
ATOM    353  C   HIS A  50       2.654  32.295  88.496  1.00 69.92           C  
ANISOU  353  C   HIS A  50    10315   8353   7898    652    188     68       C  
ATOM    354  O   HIS A  50       2.246  31.926  87.389  1.00 70.34           O  
ANISOU  354  O   HIS A  50    10264   8446   8015    633    208     81       O  
ATOM    355  CB  HIS A  50       4.853  33.468  88.407  1.00 65.19           C  
ANISOU  355  CB  HIS A  50     9678   7786   7305    696     21     15       C  
ATOM    356  CG  HIS A  50       5.220  33.171  86.989  1.00 64.32           C  
ANISOU  356  CG  HIS A  50     9432   7738   7268    687    -15     12       C  
ATOM    357  ND1 HIS A  50       5.653  31.929  86.578  1.00 66.78           N  
ANISOU  357  ND1 HIS A  50     9737   8055   7579    696    -62      9       N  
ATOM    358  CD2 HIS A  50       5.217  33.953  85.884  1.00 67.79           C  
ANISOU  358  CD2 HIS A  50     9741   8236   7780    670    -10     12       C  
ATOM    359  CE1 HIS A  50       5.902  31.959  85.281  1.00 68.94           C  
ANISOU  359  CE1 HIS A  50     9884   8391   7922    685    -81      4       C  
ATOM    360  NE2 HIS A  50       5.645  33.176  84.836  1.00 67.92           N  
ANISOU  360  NE2 HIS A  50     9678   8293   7834    668    -50      8       N  
ATOM    361  N   HIS A  51       2.504  31.551  89.590  1.00 71.96           N  
ANISOU  361  N   HIS A  51    10711   8551   8079    659    203     75       N  
ATOM    362  CA  HIS A  51       1.963  30.197  89.534  1.00 70.01           C  
ANISOU  362  CA  HIS A  51    10497   8284   7820    647    233     98       C  
ATOM    363  C   HIS A  51       0.613  30.134  90.236  1.00 74.94           C  
ANISOU  363  C   HIS A  51    11190   8867   8419    620    356    124       C  
ATOM    364  O   HIS A  51       0.558  30.062  91.474  1.00 74.78           O  
ANISOU  364  O   HIS A  51    11307   8789   8316    627    377    125       O  
ATOM    365  CB  HIS A  51       2.947  29.209  90.165  1.00 65.27           C  
ANISOU  365  CB  HIS A  51    10002   7644   7153    676    141     86       C  
ATOM    366  CG  HIS A  51       4.251  29.114  89.434  1.00 71.23           C  
ANISOU  366  CG  HIS A  51    10684   8438   7942    701     23     58       C  
ATOM    367  ND1 HIS A  51       4.336  28.735  88.111  1.00 68.59           N  
ANISOU  367  ND1 HIS A  51    10220   8159   7682    692      5     57       N  
ATOM    368  CD2 HIS A  51       5.521  29.359  89.837  1.00 70.43           C  
ANISOU  368  CD2 HIS A  51    10619   8327   7813    735    -82     27       C  
ATOM    369  CE1 HIS A  51       5.602  28.744  87.733  1.00 69.27           C  
ANISOU  369  CE1 HIS A  51    10266   8270   7785    719    -99     26       C  
ATOM    370  NE2 HIS A  51       6.341  29.119  88.761  1.00 69.58           N  
ANISOU  370  NE2 HIS A  51    10400   8269   7767    745   -155      7       N  
ATOM    371  N   PRO A  52      -0.499  30.153  89.497  1.00 72.71           N  
ANISOU  371  N   PRO A  52    10814   8608   8205    589    441    144       N  
ATOM    372  CA  PRO A  52      -1.822  30.129  90.145  1.00 70.80           C  
ANISOU  372  CA  PRO A  52    10626   8326   7950    561    566    166       C  
ATOM    373  C   PRO A  52      -2.088  28.887  90.980  1.00 79.44           C  
ANISOU  373  C   PRO A  52    11849   9362   8974    556    592    185       C  
ATOM    374  O   PRO A  52      -3.026  28.896  91.787  1.00 86.95           O  
ANISOU  374  O   PRO A  52    12874  10270   9893    536    694    199       O  
ATOM    375  CB  PRO A  52      -2.792  30.217  88.960  1.00 70.77           C  
ANISOU  375  CB  PRO A  52    10478   8363   8049    532    625    182       C  
ATOM    376  CG  PRO A  52      -2.002  30.877  87.875  1.00 72.67           C  
ANISOU  376  CG  PRO A  52    10598   8667   8346    544    544    165       C  
ATOM    377  CD  PRO A  52      -0.595  30.386  88.046  1.00 70.46           C  
ANISOU  377  CD  PRO A  52    10369   8388   8015    576    428    145       C  
ATOM    378  N   GLN A  53      -1.309  27.820  90.815  1.00 78.52           N  
ANISOU  378  N   GLN A  53    11760   9240   8833    571    507    184       N  
ATOM    379  CA  GLN A  53      -1.502  26.596  91.580  1.00 76.67           C  
ANISOU  379  CA  GLN A  53    11651   8948   8532    566    521    204       C  
ATOM    380  C   GLN A  53      -0.491  26.447  92.710  1.00 80.82           C  
ANISOU  380  C   GLN A  53    12326   9427   8956    597    443    190       C  
ATOM    381  O   GLN A  53      -0.429  25.387  93.341  1.00 82.96           O  
ANISOU  381  O   GLN A  53    12710   9647   9164    598    430    205       O  
ATOM    382  CB  GLN A  53      -1.462  25.387  90.646  1.00 70.21           C  
ANISOU  382  CB  GLN A  53    10769   8148   7761    560    483    215       C  
ATOM    383  CG  GLN A  53      -2.511  25.466  89.546  1.00 73.31           C  
ANISOU  383  CG  GLN A  53    11022   8582   8253    528    557    229       C  
ATOM    384  CD  GLN A  53      -2.532  24.244  88.651  1.00 82.96           C  
ANISOU  384  CD  GLN A  53    12186   9817   9517    522    523    239       C  
ATOM    385  OE1 GLN A  53      -2.273  23.125  89.096  1.00 85.07           O  
ANISOU  385  OE1 GLN A  53    12543  10044   9737    527    492    248       O  
ATOM    386  NE2 GLN A  53      -2.849  24.452  87.379  1.00 83.51           N  
ANISOU  386  NE2 GLN A  53    12110   9943   9677    509    527    238       N  
ATOM    387  N   PHE A  54       0.302  27.487  92.974  1.00 81.25           N  
ANISOU  387  N   PHE A  54    12384   9494   8993    623    387    162       N  
ATOM    388  CA  PHE A  54       1.107  27.595  94.190  1.00 88.25           C  
ANISOU  388  CA  PHE A  54    13421  10329   9780    650    326    148       C  
ATOM    389  C   PHE A  54       0.138  27.864  95.339  1.00108.76           C  
ANISOU  389  C   PHE A  54    16140  12875  12308    629    440    164       C  
ATOM    390  O   PHE A  54      -0.024  28.991  95.815  1.00110.53           O  
ANISOU  390  O   PHE A  54    16381  13098  12518    631    479    149       O  
ATOM    391  CB  PHE A  54       2.142  28.704  94.032  1.00 78.83           C  
ANISOU  391  CB  PHE A  54    12179   9169   8604    680    239    112       C  
ATOM    392  CG  PHE A  54       3.202  28.718  95.094  1.00 72.42           C  
ANISOU  392  CG  PHE A  54    11503   8310   7703    714    143     92       C  
ATOM    393  CD1 PHE A  54       4.107  27.678  95.205  1.00 67.98           C  
ANISOU  393  CD1 PHE A  54    10995   7722   7111    738     36     87       C  
ATOM    394  CD2 PHE A  54       3.310  29.790  95.966  1.00 71.50           C  
ANISOU  394  CD2 PHE A  54    11458   8171   7537    724    153     75       C  
ATOM    395  CE1 PHE A  54       5.091  27.698  96.176  1.00 71.06           C  
ANISOU  395  CE1 PHE A  54    11511   8065   7424    771    -61     67       C  
ATOM    396  CE2 PHE A  54       4.290  29.817  96.940  1.00 69.58           C  
ANISOU  396  CE2 PHE A  54    11342   7881   7213    757     58     55       C  
ATOM    397  CZ  PHE A  54       5.182  28.770  97.044  1.00 72.13           C  
ANISOU  397  CZ  PHE A  54    11720   8179   7508    780    -51     52       C  
ATOM    398  N   ASN A  55      -0.527  26.788  95.792  1.00108.56           N  
ANISOU  398  N   ASN A  55    16202  12804  12241    607    499    194       N  
ATOM    399  CA  ASN A  55      -1.759  26.962  96.564  1.00112.27           C  
ANISOU  399  CA  ASN A  55    16746  13237  12676    574    642    213       C  
ATOM    400  C   ASN A  55      -1.497  27.505  97.965  1.00107.57           C  
ANISOU  400  C   ASN A  55    16316  12589  11969    587    648    202       C  
ATOM    401  O   ASN A  55      -1.972  28.611  98.276  1.00112.59           O  
ANISOU  401  O   ASN A  55    16942  13230  12608    580    720    188       O  
ATOM    402  CB  ASN A  55      -2.561  25.656  96.565  1.00121.45           C  
ANISOU  402  CB  ASN A  55    17944  14367  13835    542    706    250       C  
ATOM    403  CG  ASN A  55      -3.925  25.808  97.203  1.00127.18           C  
ANISOU  403  CG  ASN A  55    18720  15059  14543    503    867    269       C  
ATOM    404  OD1 ASN A  55      -4.471  26.909  97.275  1.00130.94           O  
ANISOU  404  OD1 ASN A  55    19152  15552  15048    495    942    256       O  
ATOM    405  ND2 ASN A  55      -4.488  24.697  97.666  1.00126.29           N  
ANISOU  405  ND2 ASN A  55    18698  14897  14389    477    921    301       N  
ATOM    406  N   PRO A  56      -0.763  26.808  98.859  1.00106.23           N  
ANISOU  406  N   PRO A  56    16302  12363  11697    605    572    205       N  
ATOM    407  CA  PRO A  56      -0.466  27.433 100.153  1.00100.04           C  
ANISOU  407  CA  PRO A  56    15674  11532  10806    619    569    190       C  
ATOM    408  C   PRO A  56       0.729  28.366 100.045  1.00 94.89           C  
ANISOU  408  C   PRO A  56    14987  10906  10163    661    447    151       C  
ATOM    409  O   PRO A  56       1.882  27.924 100.010  1.00 97.84           O  
ANISOU  409  O   PRO A  56    15384  11271  10518    693    310    139       O  
ATOM    410  CB  PRO A  56      -0.196  26.237 101.071  1.00101.23           C  
ANISOU  410  CB  PRO A  56    16004  11611  10848    620    532    212       C  
ATOM    411  CG  PRO A  56       0.326  25.182 100.167  1.00104.41           C  
ANISOU  411  CG  PRO A  56    16329  12033  11308    630    441    222       C  
ATOM    412  CD  PRO A  56      -0.159  25.465  98.763  1.00103.29           C  
ANISOU  412  CD  PRO A  56    15978  11967  11302    616    482    219       C  
ATOM    413  N   LYS A  57       0.451  29.664  99.974  1.00 95.35           N  
ANISOU  413  N   LYS A  57    14981  10992  10255    660    496    130       N  
ATOM    414  CA  LYS A  57       1.476  30.684  99.760  1.00 88.99           C  
ANISOU  414  CA  LYS A  57    14120  10217   9475    695    394     93       C  
ATOM    415  C   LYS A  57       2.405  30.723 100.968  1.00 83.79           C  
ANISOU  415  C   LYS A  57    13634   9500   8702    725    302     75       C  
ATOM    416  O   LYS A  57       2.109  31.360 101.982  1.00 86.48           O  
ANISOU  416  O   LYS A  57    14088   9803   8967    724    354     66       O  
ATOM    417  CB  LYS A  57       0.815  32.033  99.506  1.00 88.10           C  
ANISOU  417  CB  LYS A  57    13914  10139   9421    682    480     78       C  
ATOM    418  CG  LYS A  57       1.754  33.220  99.454  1.00 86.14           C  
ANISOU  418  CG  LYS A  57    13625   9914   9191    713    391     41       C  
ATOM    419  CD  LYS A  57       0.960  34.474  99.145  1.00 84.08           C  
ANISOU  419  CD  LYS A  57    13267   9684   8994    698    486     31       C  
ATOM    420  CE  LYS A  57       1.698  35.729  99.558  1.00 86.49           C  
ANISOU  420  CE  LYS A  57    13589   9988   9285    725    423     -6       C  
ATOM    421  NZ  LYS A  57       0.922  36.944  99.182  1.00 85.39           N  
ANISOU  421  NZ  LYS A  57    13347   9880   9219    710    511    -15       N  
ATOM    422  N   SER A  58       3.533  30.032 100.858  1.00 80.26           N  
ANISOU  422  N   SER A  58    13207   9044   8244    754    163     68       N  
ATOM    423  CA  SER A  58       4.519  29.921 101.927  1.00 76.24           C  
ANISOU  423  CA  SER A  58    12859   8476   7634    787     52     51       C  
ATOM    424  C   SER A  58       5.780  29.327 101.312  1.00 82.48           C  
ANISOU  424  C   SER A  58    13589   9280   8468    820   -105     36       C  
ATOM    425  O   SER A  58       5.803  28.960 100.133  1.00 85.21           O  
ANISOU  425  O   SER A  58    13784   9680   8911    814   -114     40       O  
ATOM    426  CB  SER A  58       4.001  29.066 103.082  1.00 77.85           C  
ANISOU  426  CB  SER A  58    13259   8604   7715    771    104     80       C  
ATOM    427  OG  SER A  58       3.518  27.822 102.607  1.00 84.14           O  
ANISOU  427  OG  SER A  58    14035   9400   8536    748    138    115       O  
ATOM    428  N   TRP A  59       6.834  29.225 102.120  1.00 72.72           N  
ANISOU  428  N   TRP A  59    12474   7995   7162    855   -230     16       N  
ATOM    429  CA  TRP A  59       8.087  28.682 101.619  1.00 72.16           C  
ANISOU  429  CA  TRP A  59    12350   7932   7135    889   -384     -4       C  
ATOM    430  C   TRP A  59       8.206  27.183 101.813  1.00 82.45           C  
ANISOU  430  C   TRP A  59    13740   9190   8399    891   -429     20       C  
ATOM    431  O   TRP A  59       8.995  26.546 101.110  1.00 87.60           O  
ANISOU  431  O   TRP A  59    14312   9860   9112    912   -529      8       O  
ATOM    432  CB  TRP A  59       9.271  29.389 102.270  1.00 73.59           C  
ANISOU  432  CB  TRP A  59    12594   8085   7284    929   -514    -44       C  
ATOM    433  CG  TRP A  59       9.570  30.664 101.574  1.00 85.81           C  
ANISOU  433  CG  TRP A  59    13990   9694   8920    935   -519    -74       C  
ATOM    434  CD1 TRP A  59       8.893  31.841 101.698  1.00 88.25           C  
ANISOU  434  CD1 TRP A  59    14275  10024   9232    918   -422    -78       C  
ATOM    435  CD2 TRP A  59      10.612  30.897 100.622  1.00 94.85           C  
ANISOU  435  CD2 TRP A  59    14985  10888  10167    959   -624   -105       C  
ATOM    436  NE1 TRP A  59       9.459  32.797 100.894  1.00 93.21           N  
ANISOU  436  NE1 TRP A  59    14752  10709   9956    929   -465   -107       N  
ATOM    437  CE2 TRP A  59      10.514  32.243 100.218  1.00 98.24           C  
ANISOU  437  CE2 TRP A  59    15308  11365  10653    952   -585   -123       C  
ATOM    438  CE3 TRP A  59      11.621  30.100 100.075  1.00 95.70           C  
ANISOU  438  CE3 TRP A  59    15037  11002  10324    984   -745   -120       C  
ATOM    439  CZ2 TRP A  59      11.387  32.810  99.291  1.00101.55           C  
ANISOU  439  CZ2 TRP A  59    15573  11838  11173    967   -660   -153       C  
ATOM    440  CZ3 TRP A  59      12.487  30.663  99.156  1.00 97.14           C  
ANISOU  440  CZ3 TRP A  59    15062  11239  10609    999   -815   -153       C  
ATOM    441  CH2 TRP A  59      12.365  32.005  98.774  1.00 99.65           C  
ANISOU  441  CH2 TRP A  59    15281  11604  10978    989   -772   -168       C  
ATOM    442  N   LYS A  60       7.450  26.605 102.746  1.00 88.15           N  
ANISOU  442  N   LYS A  60    14622   9851   9018    869   -356     53       N  
ATOM    443  CA  LYS A  60       7.236  25.163 102.724  1.00 90.69           C  
ANISOU  443  CA  LYS A  60    14999  10140   9318    858   -362     86       C  
ATOM    444  C   LYS A  60       6.881  24.708 101.311  1.00 89.25           C  
ANISOU  444  C   LYS A  60    14628  10025   9257    841   -323     95       C  
ATOM    445  O   LYS A  60       7.562  23.857 100.720  1.00 86.48           O  
ANISOU  445  O   LYS A  60    14224   9680   8953    860   -420     89       O  
ATOM    446  CB  LYS A  60       6.133  24.802 103.725  1.00 92.82           C  
ANISOU  446  CB  LYS A  60    15434  10354   9482    821   -238    126       C  
ATOM    447  CG  LYS A  60       5.410  23.492 103.459  1.00 93.61           C  
ANISOU  447  CG  LYS A  60    15546  10436   9584    791   -178    168       C  
ATOM    448  CD  LYS A  60       4.297  23.263 104.477  1.00 92.97           C  
ANISOU  448  CD  LYS A  60    15625  10300   9399    751    -43    205       C  
ATOM    449  CE  LYS A  60       4.097  21.782 104.752  1.00 95.34           C  
ANISOU  449  CE  LYS A  60    16030  10544   9651    735    -52    245       C  
ATOM    450  NZ  LYS A  60       3.075  21.177 103.853  1.00 95.40           N  
ANISOU  450  NZ  LYS A  60    15918  10588   9742    696     59    274       N  
ATOM    451  N   THR A  61       5.860  25.339 100.723  1.00 86.50           N  
ANISOU  451  N   THR A  61    14171   9730   8965    808   -189    105       N  
ATOM    452  CA  THR A  61       5.424  24.978  99.380  1.00 91.45           C  
ANISOU  452  CA  THR A  61    14622  10420   9703    790   -146    115       C  
ATOM    453  C   THR A  61       6.512  25.239  98.345  1.00 86.96           C  
ANISOU  453  C   THR A  61    13902   9909   9230    821   -260     78       C  
ATOM    454  O   THR A  61       6.717  24.427  97.439  1.00 86.44           O  
ANISOU  454  O   THR A  61    13743   9870   9229    823   -297     80       O  
ATOM    455  CB  THR A  61       4.156  25.748  99.023  1.00 94.32           C  
ANISOU  455  CB  THR A  61    14904  10825  10110    751     10    129       C  
ATOM    456  OG1 THR A  61       3.356  25.907 100.199  1.00 97.49           O  
ANISOU  456  OG1 THR A  61    15458  11171  10414    730    108    148       O  
ATOM    457  CG2 THR A  61       3.358  25.000  97.959  1.00 89.74           C  
ANISOU  457  CG2 THR A  61    14204  10282   9612    721     79    154       C  
ATOM    458  N   LEU A  62       7.216  26.368  98.455  1.00 86.76           N  
ANISOU  458  N   LEU A  62    13848   9902   9214    844   -315     44       N  
ATOM    459  CA  LEU A  62       8.225  26.695  97.451  1.00 82.69           C  
ANISOU  459  CA  LEU A  62    13181   9443   8793    869   -412      9       C  
ATOM    460  C   LEU A  62       9.349  25.667  97.442  1.00 81.18           C  
ANISOU  460  C   LEU A  62    13020   9223   8600    903   -554     -7       C  
ATOM    461  O   LEU A  62       9.779  25.214  96.373  1.00 83.76           O  
ANISOU  461  O   LEU A  62    13218   9595   9012    910   -598    -20       O  
ATOM    462  CB  LEU A  62       8.780  28.096  97.693  1.00 82.35           C  
ANISOU  462  CB  LEU A  62    13118   9416   8757    886   -446    -23       C  
ATOM    463  CG  LEU A  62       9.303  28.771  96.421  1.00 77.92           C  
ANISOU  463  CG  LEU A  62    12362   8934   8311    891   -477    -49       C  
ATOM    464  CD1 LEU A  62       9.079  30.272  96.471  1.00 73.80           C  
ANISOU  464  CD1 LEU A  62    11795   8439   7806    883   -428    -61       C  
ATOM    465  CD2 LEU A  62      10.774  28.446  96.191  1.00 72.96           C  
ANISOU  465  CD2 LEU A  62    11703   8305   7715    931   -633    -86       C  
ATOM    466  N   LYS A  63       9.837  25.286  98.625  1.00 82.49           N  
ANISOU  466  N   LYS A  63    13358   9313   8673    925   -628     -8       N  
ATOM    467  CA  LYS A  63      10.858  24.247  98.691  1.00 80.64           C  
ANISOU  467  CA  LYS A  63    13162   9041   8436    959   -766    -23       C  
ATOM    468  C   LYS A  63      10.321  22.923  98.165  1.00 80.00           C  
ANISOU  468  C   LYS A  63    13063   8958   8375    941   -731      7       C  
ATOM    469  O   LYS A  63      11.050  22.171  97.501  1.00 75.76           O  
ANISOU  469  O   LYS A  63    12455   8433   7899    962   -821    -12       O  
ATOM    470  CB  LYS A  63      11.370  24.105 100.123  1.00 82.47           C  
ANISOU  470  CB  LYS A  63    13596   9184   8554    983   -848    -25       C  
ATOM    471  CG  LYS A  63      11.788  25.428 100.735  1.00 84.03           C  
ANISOU  471  CG  LYS A  63    13826   9378   8724    998   -873    -53       C  
ATOM    472  CD  LYS A  63      12.327  25.267 102.139  1.00 90.01           C  
ANISOU  472  CD  LYS A  63    14789  10046   9366   1024   -964    -57       C  
ATOM    473  CE  LYS A  63      13.842  25.331 102.145  1.00 93.08           C  
ANISOU  473  CE  LYS A  63    15156  10418   9793   1073  -1143   -104       C  
ATOM    474  NZ  LYS A  63      14.363  25.991 103.376  1.00 92.48           N  
ANISOU  474  NZ  LYS A  63    15230  10280   9627   1097  -1216   -122       N  
ATOM    475  N   GLU A  64       9.046  22.624  98.439  1.00 80.28           N  
ANISOU  475  N   GLU A  64    13158   8978   8367    901   -600     50       N  
ATOM    476  CA  GLU A  64       8.409  21.484  97.783  1.00 84.19           C  
ANISOU  476  CA  GLU A  64    13609   9481   8897    878   -552     78       C  
ATOM    477  C   GLU A  64       8.592  21.562  96.274  1.00 82.95           C  
ANISOU  477  C   GLU A  64    13244   9408   8866    878   -557     58       C  
ATOM    478  O   GLU A  64       9.073  20.620  95.642  1.00 83.70           O  
ANISOU  478  O   GLU A  64    13285   9509   9008    892   -626     48       O  
ATOM    479  CB  GLU A  64       6.918  21.425  98.117  1.00 86.24           C  
ANISOU  479  CB  GLU A  64    13924   9728   9116    829   -391    124       C  
ATOM    480  CG  GLU A  64       6.582  21.091  99.548  1.00 91.21           C  
ANISOU  480  CG  GLU A  64    14767  10272   9617    820   -367    151       C  
ATOM    481  CD  GLU A  64       5.095  21.195  99.808  1.00 94.52           C  
ANISOU  481  CD  GLU A  64    15218  10686  10008    770   -194    191       C  
ATOM    482  OE1 GLU A  64       4.364  21.642  98.897  1.00 95.90           O  
ANISOU  482  OE1 GLU A  64    15246  10924  10267    746   -101    193       O  
ATOM    483  OE2 GLU A  64       4.656  20.832 100.918  1.00 96.53           O  
ANISOU  483  OE2 GLU A  64    15647  10873  10159    754   -151    218       O  
ATOM    484  N   TRP A  65       8.223  22.702  95.688  1.00 84.45           N  
ANISOU  484  N   TRP A  65    13316   9662   9108    862   -486     49       N  
ATOM    485  CA  TRP A  65       8.259  22.853  94.237  1.00 78.90           C  
ANISOU  485  CA  TRP A  65    12421   9041   8517    856   -475     35       C  
ATOM    486  C   TRP A  65       9.667  22.671  93.693  1.00 78.04           C  
ANISOU  486  C   TRP A  65    12238   8952   8462    896   -615     -9       C  
ATOM    487  O   TRP A  65       9.871  21.992  92.680  1.00 81.10           O  
ANISOU  487  O   TRP A  65    12520   9375   8918    898   -640    -19       O  
ATOM    488  CB  TRP A  65       7.710  24.222  93.853  1.00 76.93           C  
ANISOU  488  CB  TRP A  65    12078   8846   8305    835   -387     33       C  
ATOM    489  CG  TRP A  65       6.234  24.268  93.889  1.00 75.91           C  
ANISOU  489  CG  TRP A  65    11957   8718   8166    791   -240     72       C  
ATOM    490  CD1 TRP A  65       5.422  23.814  94.885  1.00 77.84           C  
ANISOU  490  CD1 TRP A  65    12344   8901   8330    772   -170    105       C  
ATOM    491  CD2 TRP A  65       5.378  24.790  92.879  1.00 73.64           C  
ANISOU  491  CD2 TRP A  65    11529   8494   7958    761   -145     82       C  
ATOM    492  NE1 TRP A  65       4.107  24.029  94.559  1.00 76.52           N  
ANISOU  492  NE1 TRP A  65    12126   8755   8192    731    -32    132       N  
ATOM    493  CE2 TRP A  65       4.053  24.626  93.328  1.00 74.52           C  
ANISOU  493  CE2 TRP A  65    11699   8578   8038    725    -19    119       C  
ATOM    494  CE3 TRP A  65       5.602  25.384  91.639  1.00 73.43           C  
ANISOU  494  CE3 TRP A  65    11333   8542   8024    759   -155     64       C  
ATOM    495  CZ2 TRP A  65       2.959  25.034  92.577  1.00 77.45           C  
ANISOU  495  CZ2 TRP A  65    11962   8992   8475    690     90    136       C  
ATOM    496  CZ3 TRP A  65       4.522  25.796  90.905  1.00 73.64           C  
ANISOU  496  CZ3 TRP A  65    11261   8611   8107    724    -49     83       C  
ATOM    497  CH2 TRP A  65       3.213  25.612  91.367  1.00 77.47           C  
ANISOU  497  CH2 TRP A  65    11803   9066   8566    691     69    118       C  
ATOM    498  N   LEU A  66      10.658  23.277  94.349  1.00 75.46           N  
ANISOU  498  N   LEU A  66    11964   8602   8107    928   -708    -40       N  
ATOM    499  CA  LEU A  66      12.026  23.127  93.870  1.00 76.04           C  
ANISOU  499  CA  LEU A  66    11964   8690   8238    967   -841    -85       C  
ATOM    500  C   LEU A  66      12.513  21.691  94.022  1.00 81.48           C  
ANISOU  500  C   LEU A  66    12714   9329   8914    989   -929    -88       C  
ATOM    501  O   LEU A  66      13.404  21.257  93.284  1.00 80.87           O  
ANISOU  501  O   LEU A  66    12543   9277   8909   1014  -1015   -122       O  
ATOM    502  CB  LEU A  66      12.955  24.097  94.604  1.00 75.10           C  
ANISOU  502  CB  LEU A  66    11891   8549   8094    996   -924   -117       C  
ATOM    503  CG  LEU A  66      12.727  25.590  94.339  1.00 75.28           C  
ANISOU  503  CG  LEU A  66    11832   8625   8146    980   -861   -125       C  
ATOM    504  CD1 LEU A  66      13.948  26.407  94.736  1.00 74.22           C  
ANISOU  504  CD1 LEU A  66    11700   8479   8020   1015   -972   -168       C  
ATOM    505  CD2 LEU A  66      12.372  25.840  92.882  1.00 72.33           C  
ANISOU  505  CD2 LEU A  66    11274   8339   7870    955   -795   -125       C  
ATOM    506  N   ALA A  67      11.934  20.934  94.961  1.00 82.38           N  
ANISOU  506  N   ALA A  67    12985   9372   8942    980   -907    -52       N  
ATOM    507  CA  ALA A  67      12.334  19.538  95.126  1.00 78.66           C  
ANISOU  507  CA  ALA A  67    12580   8848   8458   1000   -990    -50       C  
ATOM    508  C   ALA A  67      11.663  18.626  94.100  1.00 74.09           C  
ANISOU  508  C   ALA A  67    11909   8305   7937    976   -928    -32       C  
ATOM    509  O   ALA A  67      12.301  17.712  93.562  1.00 78.74           O  
ANISOU  509  O   ALA A  67    12450   8892   8575    998  -1010    -54       O  
ATOM    510  CB  ALA A  67      12.016  19.070  96.546  1.00 78.90           C  
ANISOU  510  CB  ALA A  67    12824   8786   8369    998   -995    -17       C  
ATOM    511  N   TYR A  68      10.380  18.861  93.820  1.00 70.45           N  
ANISOU  511  N   TYR A  68    11419   7873   7475    931   -786      5       N  
ATOM    512  CA  TYR A  68       9.640  18.042  92.866  1.00 69.80           C  
ANISOU  512  CA  TYR A  68    11252   7822   7447    905   -722     24       C  
ATOM    513  C   TYR A  68      10.115  18.298  91.442  1.00 74.71           C  
ANISOU  513  C   TYR A  68    11682   8528   8177    913   -743    -13       C  
ATOM    514  O   TYR A  68      10.439  17.360  90.705  1.00 77.84           O  
ANISOU  514  O   TYR A  68    12016   8935   8625    923   -790    -27       O  
ATOM    515  CB  TYR A  68       8.146  18.341  92.996  1.00 71.22           C  
ANISOU  515  CB  TYR A  68    11451   8008   7601    856   -567     70       C  
ATOM    516  CG  TYR A  68       7.229  17.493  92.142  1.00 78.81           C  
ANISOU  516  CG  TYR A  68    12341   8992   8613    825   -493     95       C  
ATOM    517  CD1 TYR A  68       7.258  16.104  92.213  1.00 75.33           C  
ANISOU  517  CD1 TYR A  68    11958   8503   8162    829   -535    107       C  
ATOM    518  CD2 TYR A  68       6.334  18.087  91.259  1.00 81.00           C  
ANISOU  518  CD2 TYR A  68    12493   9333   8950    791   -386    105       C  
ATOM    519  CE1 TYR A  68       6.408  15.333  91.442  1.00 75.18           C  
ANISOU  519  CE1 TYR A  68    11874   8501   8190    800   -469    129       C  
ATOM    520  CE2 TYR A  68       5.486  17.325  90.478  1.00 79.20           C  
ANISOU  520  CE2 TYR A  68    12199   9122   8769    763   -323    127       C  
ATOM    521  CZ  TYR A  68       5.529  15.949  90.571  1.00 78.87           C  
ANISOU  521  CZ  TYR A  68    12217   9034   8717    767   -365    138       C  
ATOM    522  OH  TYR A  68       4.686  15.189  89.792  1.00 85.39           O  
ANISOU  522  OH  TYR A  68    12977   9875   9593    739   -305    158       O  
ATOM    523  N   TYR A  69      10.152  19.567  91.037  1.00 75.80           N  
ANISOU  523  N   TYR A  69    11727   8725   8349    906   -707    -27       N  
ATOM    524  CA  TYR A  69      10.603  19.959  89.701  1.00 71.84           C  
ANISOU  524  CA  TYR A  69    11048   8306   7943    908   -720    -60       C  
ATOM    525  C   TYR A  69      12.107  20.235  89.739  1.00 70.68           C  
ANISOU  525  C   TYR A  69    10874   8161   7822    952   -850   -112       C  
ATOM    526  O   TYR A  69      12.577  21.356  89.538  1.00 71.65           O  
ANISOU  526  O   TYR A  69    10929   8323   7972    957   -860   -135       O  
ATOM    527  CB  TYR A  69       9.829  21.178  89.218  1.00 66.63           C  
ANISOU  527  CB  TYR A  69    10302   7706   7309    875   -614    -46       C  
ATOM    528  CG  TYR A  69       8.358  20.937  88.974  1.00 69.32           C  
ANISOU  528  CG  TYR A  69    10637   8054   7649    832   -487     -1       C  
ATOM    529  CD1 TYR A  69       7.931  20.163  87.904  1.00 70.50           C  
ANISOU  529  CD1 TYR A  69    10694   8237   7856    816   -460      5       C  
ATOM    530  CD2 TYR A  69       7.394  21.499  89.803  1.00 72.84           C  
ANISOU  530  CD2 TYR A  69    11166   8470   8039    807   -394     33       C  
ATOM    531  CE1 TYR A  69       6.585  19.948  87.668  1.00 71.21           C  
ANISOU  531  CE1 TYR A  69    10773   8330   7953    776   -348     44       C  
ATOM    532  CE2 TYR A  69       6.044  21.289  89.576  1.00 75.00           C  
ANISOU  532  CE2 TYR A  69    11427   8748   8321    767   -277     71       C  
ATOM    533  CZ  TYR A  69       5.646  20.511  88.507  1.00 75.49           C  
ANISOU  533  CZ  TYR A  69    11395   8843   8445    751   -257     77       C  
ATOM    534  OH  TYR A  69       4.306  20.298  88.274  1.00 80.00           O  
ANISOU  534  OH  TYR A  69    11948   9415   9031    711   -145    113       O  
ATOM    535  N   ASN A  70      12.867  19.175  90.002  1.00 68.15           N  
ANISOU  535  N   ASN A  70    10606   7792   7496    985   -953   -131       N  
ATOM    536  CA  ASN A  70      14.293  19.307  90.273  1.00 70.22           C  
ANISOU  536  CA  ASN A  70    10869   8037   7776   1030  -1086   -179       C  
ATOM    537  C   ASN A  70      15.167  19.173  89.032  1.00 73.28           C  
ANISOU  537  C   ASN A  70    11093   8485   8264   1047  -1139   -228       C  
ATOM    538  O   ASN A  70      16.389  19.315  89.142  1.00 68.56           O  
ANISOU  538  O   ASN A  70    10475   7878   7698   1083  -1247   -274       O  
ATOM    539  CB  ASN A  70      14.729  18.280  91.321  1.00 73.16           C  
ANISOU  539  CB  ASN A  70    11394   8315   8088   1060  -1183   -177       C  
ATOM    540  CG  ASN A  70      15.851  18.788  92.193  1.00 73.05           C  
ANISOU  540  CG  ASN A  70    11447   8258   8050   1099  -1299   -210       C  
ATOM    541  OD1 ASN A  70      16.964  18.262  92.166  1.00 78.13           O  
ANISOU  541  OD1 ASN A  70    12077   8877   8732   1139  -1423   -252       O  
ATOM    542  ND2 ASN A  70      15.568  19.827  92.967  1.00 64.64           N  
ANISOU  542  ND2 ASN A  70    10451   7181   6926   1088  -1261   -195       N  
ATOM    543  N   ASP A  71      14.588  18.888  87.868  1.00 72.47           N  
ANISOU  543  N   ASP A  71    10877   8442   8214   1021  -1067   -221       N  
ATOM    544  CA  ASP A  71      15.347  18.991  86.631  1.00 73.25           C  
ANISOU  544  CA  ASP A  71    10816   8610   8405   1030  -1097   -267       C  
ATOM    545  C   ASP A  71      15.791  20.436  86.440  1.00 66.01           C  
ANISOU  545  C   ASP A  71     9825   7743   7514   1026  -1088   -286       C  
ATOM    546  O   ASP A  71      15.030  21.371  86.702  1.00 63.63           O  
ANISOU  546  O   ASP A  71     9542   7454   7180    998  -1008   -254       O  
ATOM    547  CB  ASP A  71      14.499  18.522  85.445  1.00 77.24           C  
ANISOU  547  CB  ASP A  71    11225   9171   8951    997  -1011   -251       C  
ATOM    548  CG  ASP A  71      15.297  18.417  84.155  1.00 79.57           C  
ANISOU  548  CG  ASP A  71    11368   9533   9334   1008  -1044   -300       C  
ATOM    549  OD1 ASP A  71      16.114  17.480  84.029  1.00 77.36           O  
ANISOU  549  OD1 ASP A  71    11079   9229   9083   1040  -1131   -338       O  
ATOM    550  OD2 ASP A  71      15.097  19.266  83.262  1.00 80.07           O  
ANISOU  550  OD2 ASP A  71    11319   9669   9435    982   -982   -302       O  
ATOM    551  N   THR A  72      17.045  20.622  86.016  1.00 63.95           N  
ANISOU  551  N   THR A  72     9478   7504   7315   1054  -1173   -340       N  
ATOM    552  CA  THR A  72      17.568  21.978  85.868  1.00 61.10           C  
ANISOU  552  CA  THR A  72     9047   7184   6983   1050  -1174   -360       C  
ATOM    553  C   THR A  72      16.727  22.788  84.886  1.00 65.58           C  
ANISOU  553  C   THR A  72     9511   7830   7576   1005  -1058   -336       C  
ATOM    554  O   THR A  72      16.491  23.985  85.097  1.00 66.62           O  
ANISOU  554  O   THR A  72     9638   7980   7696    988  -1016   -322       O  
ATOM    555  CB  THR A  72      19.031  21.940  85.429  1.00 61.75           C  
ANISOU  555  CB  THR A  72     9039   7282   7140   1084  -1277   -425       C  
ATOM    556  OG1 THR A  72      19.221  20.892  84.473  1.00 70.15           O  
ANISOU  556  OG1 THR A  72    10024   8372   8256   1090  -1287   -448       O  
ATOM    557  CG2 THR A  72      19.933  21.683  86.625  1.00 64.95           C  
ANISOU  557  CG2 THR A  72     9552   7606   7518   1129  -1400   -449       C  
ATOM    558  N   ARG A  73      16.245  22.146  83.818  1.00 55.23           N  
ANISOU  558  N   ARG A  73     8120   6563   6300    986  -1007   -330       N  
ATOM    559  CA  ARG A  73      15.331  22.828  82.910  1.00 56.36           C  
ANISOU  559  CA  ARG A  73     8178   6774   6463    942   -899   -302       C  
ATOM    560  C   ARG A  73      13.988  23.091  83.579  1.00 63.26           C  
ANISOU  560  C   ARG A  73     9142   7620   7274    914   -811   -244       C  
ATOM    561  O   ARG A  73      13.374  24.139  83.354  1.00 69.36           O  
ANISOU  561  O   ARG A  73     9877   8427   8050    885   -737   -222       O  
ATOM    562  CB  ARG A  73      15.141  22.013  81.632  1.00 52.27           C  
ANISOU  562  CB  ARG A  73     7562   6305   5994    929   -873   -311       C  
ATOM    563  CG  ARG A  73      14.332  22.722  80.567  1.00 46.49           C  
ANISOU  563  CG  ARG A  73     6731   5644   5289    886   -775   -287       C  
ATOM    564  CD  ARG A  73      15.145  23.830  79.920  1.00 59.34           C  
ANISOU  564  CD  ARG A  73     8252   7330   6964    881   -788   -317       C  
ATOM    565  NE  ARG A  73      14.383  24.582  78.926  1.00 62.69           N  
ANISOU  565  NE  ARG A  73     8589   7820   7411    838   -700   -291       N  
ATOM    566  CZ  ARG A  73      13.878  25.793  79.134  1.00 60.71           C  
ANISOU  566  CZ  ARG A  73     8339   7580   7148    815   -649   -263       C  
ATOM    567  NH1 ARG A  73      14.053  26.391  80.304  1.00 63.09           N  
ANISOU  567  NH1 ARG A  73     8724   7834   7412    830   -673   -258       N  
ATOM    568  NH2 ARG A  73      13.198  26.405  78.175  1.00 62.08           N  
ANISOU  568  NH2 ARG A  73     8431   7810   7346    777   -578   -240       N  
ATOM    569  N   ASP A  74      13.512  22.148  84.399  1.00 59.37           N  
ANISOU  569  N   ASP A  74     8769   7062   6728    922   -815   -221       N  
ATOM    570  CA  ASP A  74      12.307  22.400  85.184  1.00 66.10           C  
ANISOU  570  CA  ASP A  74     9719   7880   7518    897   -731   -171       C  
ATOM    571  C   ASP A  74      12.508  23.590  86.115  1.00 68.82           C  
ANISOU  571  C   ASP A  74    10123   8203   7823    903   -737   -170       C  
ATOM    572  O   ASP A  74      11.622  24.447  86.247  1.00 70.97           O  
ANISOU  572  O   ASP A  74    10399   8488   8079    875   -649   -140       O  
ATOM    573  CB  ASP A  74      11.925  21.153  85.984  1.00 69.80           C  
ANISOU  573  CB  ASP A  74    10315   8276   7931    906   -745   -149       C  
ATOM    574  CG  ASP A  74      11.134  20.149  85.164  1.00 76.43           C  
ANISOU  574  CG  ASP A  74    11110   9132   8798    884   -693   -130       C  
ATOM    575  OD1 ASP A  74      11.046  20.320  83.930  1.00 78.98           O  
ANISOU  575  OD1 ASP A  74    11302   9524   9184    868   -663   -141       O  
ATOM    576  OD2 ASP A  74      10.603  19.186  85.757  1.00 80.09           O  
ANISOU  576  OD2 ASP A  74    11674   9539   9219    882   -684   -104       O  
ATOM    577  N   ILE A  75      13.679  23.667  86.755  1.00 66.30           N  
ANISOU  577  N   ILE A  75     9848   7850   7494    940   -842   -205       N  
ATOM    578  CA  ILE A  75      13.982  24.793  87.634  1.00 60.59           C  
ANISOU  578  CA  ILE A  75     9181   7105   6736    949   -860   -209       C  
ATOM    579  C   ILE A  75      13.929  26.100  86.856  1.00 60.61           C  
ANISOU  579  C   ILE A  75     9062   7177   6791    926   -810   -214       C  
ATOM    580  O   ILE A  75      13.244  27.047  87.253  1.00 62.62           O  
ANISOU  580  O   ILE A  75     9344   7431   7017    906   -744   -190       O  
ATOM    581  CB  ILE A  75      15.351  24.607  88.310  1.00 59.44           C  
ANISOU  581  CB  ILE A  75     9086   6913   6585    995   -995   -252       C  
ATOM    582  CG1 ILE A  75      15.316  23.432  89.285  1.00 61.39           C  
ANISOU  582  CG1 ILE A  75     9481   7079   6766   1016  -1045   -240       C  
ATOM    583  CG2 ILE A  75      15.755  25.882  89.032  1.00 57.76           C  
ANISOU  583  CG2 ILE A  75     8908   6688   6352   1003  -1018   -263       C  
ATOM    584  CD1 ILE A  75      16.688  22.911  89.650  1.00 63.39           C  
ANISOU  584  CD1 ILE A  75     9760   7291   7036   1064  -1189   -286       C  
ATOM    585  N   GLU A  76      14.666  26.177  85.744  1.00 58.67           N  
ANISOU  585  N   GLU A  76     8681   6990   6621    929   -842   -247       N  
ATOM    586  CA  GLU A  76      14.625  27.379  84.914  1.00 61.17           C  
ANISOU  586  CA  GLU A  76     8880   7374   6988    903   -796   -248       C  
ATOM    587  C   GLU A  76      13.191  27.742  84.554  1.00 63.38           C  
ANISOU  587  C   GLU A  76     9143   7679   7258    862   -675   -201       C  
ATOM    588  O   GLU A  76      12.780  28.904  84.670  1.00 60.43           O  
ANISOU  588  O   GLU A  76     8758   7321   6883    843   -625   -186       O  
ATOM    589  CB  GLU A  76      15.446  27.177  83.640  1.00 59.26           C  
ANISOU  589  CB  GLU A  76     8498   7193   6824    905   -830   -285       C  
ATOM    590  CG  GLU A  76      16.915  26.887  83.858  1.00 66.71           C  
ANISOU  590  CG  GLU A  76     9432   8117   7796    945   -947   -338       C  
ATOM    591  CD  GLU A  76      17.582  26.383  82.596  1.00 67.01           C  
ANISOU  591  CD  GLU A  76     9342   8212   7908    946   -968   -374       C  
ATOM    592  OE1 GLU A  76      16.853  26.035  81.643  1.00 67.82           O  
ANISOU  592  OE1 GLU A  76     9383   8359   8025    918   -898   -354       O  
ATOM    593  OE2 GLU A  76      18.829  26.337  82.552  1.00 65.35           O  
ANISOU  593  OE2 GLU A  76     9091   7999   7741    974  -1055   -423       O  
ATOM    594  N   LEU A  77      12.408  26.740  84.143  1.00 59.90           N  
ANISOU  594  N   LEU A  77     8704   7241   6814    847   -628   -179       N  
ATOM    595  CA  LEU A  77      11.046  26.981  83.682  1.00 58.37           C  
ANISOU  595  CA  LEU A  77     8480   7072   6624    808   -518   -137       C  
ATOM    596  C   LEU A  77      10.149  27.529  84.787  1.00 60.22           C  
ANISOU  596  C   LEU A  77     8821   7260   6800    797   -456   -104       C  
ATOM    597  O   LEU A  77       9.247  28.326  84.505  1.00 61.74           O  
ANISOU  597  O   LEU A  77     8974   7477   7007    767   -373    -79       O  
ATOM    598  CB  LEU A  77      10.454  25.691  83.113  1.00 59.44           C  
ANISOU  598  CB  LEU A  77     8606   7210   6770    798   -492   -122       C  
ATOM    599  CG  LEU A  77      10.913  25.256  81.717  1.00 63.85           C  
ANISOU  599  CG  LEU A  77     9037   7830   7393    794   -514   -147       C  
ATOM    600  CD1 LEU A  77      10.211  23.974  81.298  1.00 61.32           C  
ANISOU  600  CD1 LEU A  77     8722   7501   7074    784   -486   -131       C  
ATOM    601  CD2 LEU A  77      10.680  26.357  80.693  1.00 60.76           C  
ANISOU  601  CD2 LEU A  77     8528   7509   7050    764   -464   -141       C  
ATOM    602  N   ILE A  78      10.364  27.123  86.041  1.00 56.81           N  
ANISOU  602  N   ILE A  78     8525   6759   6303    821   -495   -105       N  
ATOM    603  CA  ILE A  78       9.476  27.557  87.118  1.00 64.37           C  
ANISOU  603  CA  ILE A  78     9591   7669   7197    810   -428    -75       C  
ATOM    604  C   ILE A  78      10.012  28.738  87.927  1.00 69.71           C  
ANISOU  604  C   ILE A  78    10313   8328   7847    825   -460    -91       C  
ATOM    605  O   ILE A  78       9.225  29.399  88.622  1.00 73.41           O  
ANISOU  605  O   ILE A  78    10844   8772   8275    811   -391    -70       O  
ATOM    606  CB  ILE A  78       9.141  26.391  88.073  1.00 65.94           C  
ANISOU  606  CB  ILE A  78     9931   7798   7326    819   -431    -57       C  
ATOM    607  CG1 ILE A  78      10.368  25.980  88.888  1.00 63.00           C  
ANISOU  607  CG1 ILE A  78     9647   7376   6915    861   -551    -87       C  
ATOM    608  CG2 ILE A  78       8.587  25.214  87.306  1.00 68.33           C  
ANISOU  608  CG2 ILE A  78    10191   8114   7657    803   -401    -40       C  
ATOM    609  CD1 ILE A  78      10.016  25.324  90.201  1.00 67.08           C  
ANISOU  609  CD1 ILE A  78    10338   7812   7340    868   -549    -66       C  
ATOM    610  N   LEU A  79      11.305  29.025  87.860  1.00 66.36           N  
ANISOU  610  N   LEU A  79     9857   7912   7445    853   -560   -131       N  
ATOM    611  CA  LEU A  79      11.929  30.036  88.706  1.00 65.71           C  
ANISOU  611  CA  LEU A  79     9827   7804   7336    871   -606   -150       C  
ATOM    612  C   LEU A  79      12.526  31.195  87.927  1.00 63.36           C  
ANISOU  612  C   LEU A  79     9402   7564   7107    866   -624   -173       C  
ATOM    613  O   LEU A  79      12.472  32.334  88.399  1.00 64.64           O  
ANISOU  613  O   LEU A  79     9583   7719   7258    863   -610   -174       O  
ATOM    614  CB  LEU A  79      13.023  29.396  89.577  1.00 64.13           C  
ANISOU  614  CB  LEU A  79     9725   7546   7097    913   -724   -179       C  
ATOM    615  CG  LEU A  79      13.712  30.312  90.594  1.00 60.14           C  
ANISOU  615  CG  LEU A  79     9295   7001   6556    936   -787   -202       C  
ATOM    616  CD1 LEU A  79      12.691  30.927  91.540  1.00 59.67           C  
ANISOU  616  CD1 LEU A  79     9342   6906   6425    920   -703   -172       C  
ATOM    617  CD2 LEU A  79      14.784  29.563  91.374  1.00 54.89           C  
ANISOU  617  CD2 LEU A  79     8723   6276   5858    978   -913   -230       C  
ATOM    618  N   ALA A  80      13.101  30.937  86.751  1.00 64.50           N  
ANISOU  618  N   ALA A  80     9421   7763   7322    863   -653   -191       N  
ATOM    619  CA  ALA A  80      13.667  32.027  85.958  1.00 60.02           C  
ANISOU  619  CA  ALA A  80     8732   7251   6820    853   -665   -210       C  
ATOM    620  C   ALA A  80      12.646  33.106  85.610  1.00 61.52           C  
ANISOU  620  C   ALA A  80     8877   7473   7024    817   -567   -179       C  
ATOM    621  O   ALA A  80      12.994  34.295  85.718  1.00 54.94           O  
ANISOU  621  O   ALA A  80     8017   6650   6209    815   -579   -189       O  
ATOM    622  CB  ALA A  80      14.334  31.464  84.696  1.00 50.57           C  
ANISOU  622  CB  ALA A  80     7413   6110   5691    851   -697   -233       C  
ATOM    623  N   PRO A  81      11.409  32.795  85.201  1.00 62.44           N  
ANISOU  623  N   PRO A  81     8981   7604   7138    788   -474   -142       N  
ATOM    624  CA  PRO A  81      10.424  33.877  85.030  1.00 60.92           C  
ANISOU  624  CA  PRO A  81     8757   7430   6960    758   -388   -114       C  
ATOM    625  C   PRO A  81      10.116  34.607  86.324  1.00 60.88           C  
ANISOU  625  C   PRO A  81     8861   7371   6899    767   -370   -110       C  
ATOM    626  O   PRO A  81       9.847  35.817  86.297  1.00 61.53           O  
ANISOU  626  O   PRO A  81     8911   7466   7001    754   -337   -105       O  
ATOM    627  CB  PRO A  81       9.188  33.146  84.484  1.00 60.26           C  
ANISOU  627  CB  PRO A  81     8655   7359   6883    732   -302    -80       C  
ATOM    628  CG  PRO A  81       9.716  31.893  83.889  1.00 61.04           C  
ANISOU  628  CG  PRO A  81     8724   7472   6994    742   -350    -93       C  
ATOM    629  CD  PRO A  81      10.868  31.498  84.755  1.00 59.20           C  
ANISOU  629  CD  PRO A  81     8571   7197   6726    781   -447   -126       C  
ATOM    630  N   VAL A  82      10.155  33.905  87.459  1.00 58.69           N  
ANISOU  630  N   VAL A  82     8717   7032   6551    790   -392   -112       N  
ATOM    631  CA  VAL A  82       9.903  34.548  88.744  1.00 57.09           C  
ANISOU  631  CA  VAL A  82     8632   6774   6286    800   -377   -111       C  
ATOM    632  C   VAL A  82      11.031  35.515  89.078  1.00 58.25           C  
ANISOU  632  C   VAL A  82     8774   6917   6442    822   -461   -146       C  
ATOM    633  O   VAL A  82      10.791  36.655  89.496  1.00 65.13           O  
ANISOU  633  O   VAL A  82     9659   7779   7308    817   -434   -146       O  
ATOM    634  CB  VAL A  82       9.715  33.490  89.846  1.00 56.07           C  
ANISOU  634  CB  VAL A  82     8654   6579   6073    816   -384   -104       C  
ATOM    635  CG1 VAL A  82       9.665  34.149  91.219  1.00 52.73           C  
ANISOU  635  CG1 VAL A  82     8363   6097   5576    830   -384   -110       C  
ATOM    636  CG2 VAL A  82       8.453  32.684  89.593  1.00 56.93           C  
ANISOU  636  CG2 VAL A  82     8769   6687   6174    789   -286    -67       C  
ATOM    637  N   LEU A  83      12.279  35.078  88.890  1.00 51.80           N  
ANISOU  637  N   LEU A  83     7933   6104   5645    846   -565   -177       N  
ATOM    638  CA  LEU A  83      13.409  35.975  89.114  1.00 59.20           C  
ANISOU  638  CA  LEU A  83     8850   7038   6604    866   -650   -213       C  
ATOM    639  C   LEU A  83      13.369  37.158  88.155  1.00 62.48           C  
ANISOU  639  C   LEU A  83     9133   7514   7094    840   -617   -211       C  
ATOM    640  O   LEU A  83      13.710  38.280  88.534  1.00 61.84           O  
ANISOU  640  O   LEU A  83     9054   7422   7019    843   -639   -225       O  
ATOM    641  CB  LEU A  83      14.728  35.216  88.969  1.00 59.39           C  
ANISOU  641  CB  LEU A  83     8856   7058   6651    896   -764   -249       C  
ATOM    642  CG  LEU A  83      15.103  34.201  90.053  1.00 58.38           C  
ANISOU  642  CG  LEU A  83     8868   6861   6454    930   -833   -259       C  
ATOM    643  CD1 LEU A  83      16.612  34.075  90.158  1.00 59.06           C  
ANISOU  643  CD1 LEU A  83     8936   6933   6572    965   -965   -307       C  
ATOM    644  CD2 LEU A  83      14.505  34.570  91.402  1.00 53.78           C  
ANISOU  644  CD2 LEU A  83     8437   6215   5782    936   -805   -245       C  
ATOM    645  N   PHE A  84      12.965  36.924  86.906  1.00 59.61           N  
ANISOU  645  N   PHE A  84     8656   7209   6784    812   -567   -193       N  
ATOM    646  CA  PHE A  84      12.841  38.009  85.936  1.00 59.43           C  
ANISOU  646  CA  PHE A  84     8511   7242   6827    783   -532   -186       C  
ATOM    647  C   PHE A  84      11.837  39.054  86.416  1.00 62.29           C  
ANISOU  647  C   PHE A  84     8909   7588   7173    767   -457   -163       C  
ATOM    648  O   PHE A  84      12.154  40.253  86.520  1.00 66.28           O  
ANISOU  648  O   PHE A  84     9388   8095   7701    764   -473   -173       O  
ATOM    649  CB  PHE A  84      12.428  37.417  84.586  1.00 59.77           C  
ANISOU  649  CB  PHE A  84     8449   7344   6917    756   -487   -167       C  
ATOM    650  CG  PHE A  84      12.424  38.401  83.459  1.00 60.82           C  
ANISOU  650  CG  PHE A  84     8455   7537   7117    725   -462   -160       C  
ATOM    651  CD1 PHE A  84      13.578  38.650  82.737  1.00 56.71           C  
ANISOU  651  CD1 PHE A  84     7844   7055   6648    725   -523   -187       C  
ATOM    652  CD2 PHE A  84      11.258  39.058  83.103  1.00 55.86           C  
ANISOU  652  CD2 PHE A  84     7797   6925   6504    694   -376   -125       C  
ATOM    653  CE1 PHE A  84      13.572  39.550  81.695  1.00 54.14           C  
ANISOU  653  CE1 PHE A  84     7409   6783   6380    693   -498   -177       C  
ATOM    654  CE2 PHE A  84      11.245  39.957  82.063  1.00 47.22           C  
ANISOU  654  CE2 PHE A  84     6592   5881   5468    665   -358   -115       C  
ATOM    655  CZ  PHE A  84      12.403  40.204  81.356  1.00 51.08           C  
ANISOU  655  CZ  PHE A  84     6999   6409   6001    663   -418   -139       C  
ATOM    656  N   ASN A  85      10.620  38.601  86.740  1.00 65.15           N  
ANISOU  656  N   ASN A  85     9330   7929   7497    756   -375   -133       N  
ATOM    657  CA  ASN A  85       9.601  39.486  87.294  1.00 61.53           C  
ANISOU  657  CA  ASN A  85     8912   7448   7021    743   -298   -115       C  
ATOM    658  C   ASN A  85      10.134  40.266  88.490  1.00 59.09           C  
ANISOU  658  C   ASN A  85     8695   7089   6668    767   -343   -140       C  
ATOM    659  O   ASN A  85      10.006  41.494  88.548  1.00 58.99           O  
ANISOU  659  O   ASN A  85     8655   7078   6679    759   -327   -142       O  
ATOM    660  CB  ASN A  85       8.368  38.679  87.705  1.00 59.54           C  
ANISOU  660  CB  ASN A  85     8731   7167   6724    733   -212    -87       C  
ATOM    661  CG  ASN A  85       7.619  38.110  86.523  1.00 55.19           C  
ANISOU  661  CG  ASN A  85     8084   6662   6222    704   -155    -59       C  
ATOM    662  OD1 ASN A  85       7.872  38.477  85.377  1.00 62.22           O  
ANISOU  662  OD1 ASN A  85     8855   7607   7177    688   -168    -58       O  
ATOM    663  ND2 ASN A  85       6.688  37.206  86.796  1.00 51.92           N  
ANISOU  663  ND2 ASN A  85     7726   6225   5778    697    -92    -37       N  
ATOM    664  N   LEU A  86      10.738  39.563  89.460  1.00 57.97           N  
ANISOU  664  N   LEU A  86     8665   6897   6461    798   -405   -158       N  
ATOM    665  CA  LEU A  86      11.226  40.241  90.660  1.00 58.36           C  
ANISOU  665  CA  LEU A  86     8818   6895   6462    823   -453   -183       C  
ATOM    666  C   LEU A  86      12.324  41.240  90.314  1.00 57.58           C  
ANISOU  666  C   LEU A  86     8639   6817   6420    830   -532   -212       C  
ATOM    667  O   LEU A  86      12.418  42.304  90.936  1.00 56.24           O  
ANISOU  667  O   LEU A  86     8504   6623   6240    836   -542   -225       O  
ATOM    668  CB  LEU A  86      11.706  39.222  91.701  1.00 56.86           C  
ANISOU  668  CB  LEU A  86     8765   6647   6193    855   -514   -196       C  
ATOM    669  CG  LEU A  86      12.363  39.732  92.994  1.00 60.39           C  
ANISOU  669  CG  LEU A  86     9334   7032   6579    885   -584   -225       C  
ATOM    670  CD1 LEU A  86      11.460  40.653  93.754  1.00 64.60           C  
ANISOU  670  CD1 LEU A  86     9937   7537   7071    876   -506   -217       C  
ATOM    671  CD2 LEU A  86      12.825  38.540  93.880  1.00 64.76           C  
ANISOU  671  CD2 LEU A  86    10020   7529   7055    914   -651   -234       C  
ATOM    672  N   ASN A  87      13.137  40.938  89.297  1.00 55.36           N  
ANISOU  672  N   ASN A  87     8248   6583   6202    827   -585   -222       N  
ATOM    673  CA  ASN A  87      14.182  41.868  88.883  1.00 57.77           C  
ANISOU  673  CA  ASN A  87     8469   6913   6569    829   -653   -249       C  
ATOM    674  C   ASN A  87      13.584  43.166  88.367  1.00 63.23           C  
ANISOU  674  C   ASN A  87     9084   7634   7307    799   -591   -231       C  
ATOM    675  O   ASN A  87      14.152  44.244  88.587  1.00 59.67           O  
ANISOU  675  O   ASN A  87     8617   7174   6880    802   -633   -250       O  
ATOM    676  CB  ASN A  87      15.078  41.246  87.811  1.00 60.64           C  
ANISOU  676  CB  ASN A  87     8723   7323   6993    827   -705   -263       C  
ATOM    677  CG  ASN A  87      16.233  42.158  87.419  1.00 64.49           C  
ANISOU  677  CG  ASN A  87     9124   7833   7547    827   -776   -292       C  
ATOM    678  OD1 ASN A  87      17.017  42.585  88.268  1.00 67.11           O  
ANISOU  678  OD1 ASN A  87     9511   8122   7865    853   -853   -322       O  
ATOM    679  ND2 ASN A  87      16.324  42.482  86.130  1.00 60.10           N  
ANISOU  679  ND2 ASN A  87     8433   7341   7062    796   -751   -283       N  
ATOM    680  N   GLN A  88      12.438  43.087  87.676  1.00 58.76           N  
ANISOU  680  N   GLN A  88     8469   7100   6758    769   -495   -195       N  
ATOM    681  CA  GLN A  88      11.819  44.317  87.184  1.00 56.76           C  
ANISOU  681  CA  GLN A  88     8145   6870   6551    741   -439   -178       C  
ATOM    682  C   GLN A  88      11.492  45.279  88.324  1.00 58.83           C  
ANISOU  682  C   GLN A  88     8496   7080   6776    753   -426   -187       C  
ATOM    683  O   GLN A  88      11.535  46.502  88.145  1.00 63.09           O  
ANISOU  683  O   GLN A  88     8986   7627   7358    741   -425   -189       O  
ATOM    684  CB  GLN A  88      10.566  44.003  86.364  1.00 55.74           C  
ANISOU  684  CB  GLN A  88     7962   6775   6444    710   -342   -139       C  
ATOM    685  CG  GLN A  88      10.846  43.311  85.033  1.00 65.42           C  
ANISOU  685  CG  GLN A  88     9080   8060   7717    691   -350   -129       C  
ATOM    686  CD  GLN A  88      11.595  44.177  84.015  1.00 82.52           C  
ANISOU  686  CD  GLN A  88    11125  10274   9953    672   -387   -134       C  
ATOM    687  OE1 GLN A  88      12.227  45.181  84.354  1.00 90.63           O  
ANISOU  687  OE1 GLN A  88    12150  11289  10997    678   -430   -153       O  
ATOM    688  NE2 GLN A  88      11.532  43.770  82.753  1.00 84.69           N  
ANISOU  688  NE2 GLN A  88    11304  10605  10270    647   -370   -119       N  
ATOM    689  N   LYS A  89      11.176  44.749  89.505  1.00 58.01           N  
ANISOU  689  N   LYS A  89     8527   6921   6593    776   -415   -193       N  
ATOM    690  CA  LYS A  89      10.856  45.595  90.652  1.00 62.58           C  
ANISOU  690  CA  LYS A  89     9203   7447   7126    789   -399   -205       C  
ATOM    691  C   LYS A  89      12.050  46.395  91.172  1.00 67.83           C  
ANISOU  691  C   LYS A  89     9888   8090   7796    811   -500   -242       C  
ATOM    692  O   LYS A  89      11.883  47.165  92.126  1.00 66.37           O  
ANISOU  692  O   LYS A  89     9783   7859   7574    824   -496   -257       O  
ATOM    693  CB  LYS A  89      10.280  44.746  91.792  1.00 63.71           C  
ANISOU  693  CB  LYS A  89     9496   7537   7175    805   -363   -202       C  
ATOM    694  CG  LYS A  89       8.975  44.034  91.449  1.00 67.46           C  
ANISOU  694  CG  LYS A  89     9964   8025   7644    782   -254   -167       C  
ATOM    695  CD  LYS A  89       7.774  44.956  91.613  1.00 74.38           C  
ANISOU  695  CD  LYS A  89    10836   8893   8533    764   -153   -153       C  
ATOM    696  CE  LYS A  89       6.464  44.181  91.572  1.00 81.26           C  
ANISOU  696  CE  LYS A  89    11728   9761   9388    745    -44   -123       C  
ATOM    697  NZ  LYS A  89       5.844  44.211  90.217  1.00 82.07           N  
ANISOU  697  NZ  LYS A  89    11689   9920   9575    713      3    -95       N  
ATOM    698  N   TYR A  90      13.239  46.241  90.586  1.00 69.77           N  
ANISOU  698  N   TYR A  90    10061   8362   8088    816   -588   -260       N  
ATOM    699  CA  TYR A  90      14.421  46.956  91.047  1.00 60.08           C  
ANISOU  699  CA  TYR A  90     8843   7110   6874    837   -689   -297       C  
ATOM    700  C   TYR A  90      15.053  47.841  89.982  1.00 66.91           C  
ANISOU  700  C   TYR A  90     9564   8025   7835    815   -718   -300       C  
ATOM    701  O   TYR A  90      16.058  48.499  90.269  1.00 69.66           O  
ANISOU  701  O   TYR A  90     9905   8356   8208    828   -801   -331       O  
ATOM    702  CB  TYR A  90      15.469  45.970  91.587  1.00 55.15           C  
ANISOU  702  CB  TYR A  90     8284   6456   6214    871   -788   -325       C  
ATOM    703  CG  TYR A  90      15.035  45.273  92.858  1.00 58.16           C  
ANISOU  703  CG  TYR A  90     8831   6775   6490    896   -780   -327       C  
ATOM    704  CD1 TYR A  90      14.091  44.256  92.825  1.00 60.14           C  
ANISOU  704  CD1 TYR A  90     9125   7029   6698    887   -703   -297       C  
ATOM    705  CD2 TYR A  90      15.557  45.639  94.090  1.00 60.59           C  
ANISOU  705  CD2 TYR A  90     9258   7020   6743    926   -850   -357       C  
ATOM    706  CE1 TYR A  90      13.682  43.622  93.975  1.00 62.47           C  
ANISOU  706  CE1 TYR A  90     9574   7266   6896    905   -690   -295       C  
ATOM    707  CE2 TYR A  90      15.153  45.007  95.251  1.00 65.12           C  
ANISOU  707  CE2 TYR A  90     9992   7535   7214    946   -840   -356       C  
ATOM    708  CZ  TYR A  90      14.213  43.998  95.184  1.00 68.17           C  
ANISOU  708  CZ  TYR A  90    10417   7926   7557    935   -757   -324       C  
ATOM    709  OH  TYR A  90      13.790  43.354  96.321  1.00 76.24           O  
ANISOU  709  OH  TYR A  90    11602   8891   8476    950   -741   -321       O  
ATOM    710  N   GLN A  91      14.504  47.881  88.770  1.00 67.20           N  
ANISOU  710  N   GLN A  91     9489   8120   7926    780   -654   -269       N  
ATOM    711  CA  GLN A  91      14.966  48.842  87.777  1.00 69.81           C  
ANISOU  711  CA  GLN A  91     9690   8493   8341    754   -669   -267       C  
ATOM    712  C   GLN A  91      14.453  50.233  88.132  1.00 86.61           C  
ANISOU  712  C   GLN A  91    11826  10599  10482    745   -639   -262       C  
ATOM    713  O   GLN A  91      13.341  50.388  88.643  1.00 87.76           O  
ANISOU  713  O   GLN A  91    12035  10720  10590    744   -567   -247       O  
ATOM    714  CB  GLN A  91      14.494  48.438  86.381  1.00 62.13           C  
ANISOU  714  CB  GLN A  91     8607   7587   7415    719   -610   -234       C  
ATOM    715  CG  GLN A  91      14.753  46.978  86.028  1.00 62.38           C  
ANISOU  715  CG  GLN A  91     8636   7638   7428    727   -622   -235       C  
ATOM    716  CD  GLN A  91      16.125  46.498  86.468  1.00 68.08           C  
ANISOU  716  CD  GLN A  91     9382   8340   8145    758   -727   -277       C  
ATOM    717  OE1 GLN A  91      17.149  47.065  86.084  1.00 67.81           O  
ANISOU  717  OE1 GLN A  91     9275   8323   8168    754   -787   -299       O  
ATOM    718  NE2 GLN A  91      16.151  45.447  87.280  1.00 72.73           N  
ANISOU  718  NE2 GLN A  91    10073   8891   8671    789   -750   -288       N  
ATOM    719  N   ASP A  92      15.267  51.253  87.860  1.00 95.04           N  
ANISOU  719  N   ASP A  92    12829  11673  11608    736   -694   -278       N  
ATOM    720  CA  ASP A  92      14.992  52.585  88.384  1.00 94.93           C  
ANISOU  720  CA  ASP A  92    12837  11627  11605    735   -688   -283       C  
ATOM    721  C   ASP A  92      14.761  53.633  87.307  1.00 89.71           C  
ANISOU  721  C   ASP A  92    12056  11006  11024    695   -658   -258       C  
ATOM    722  O   ASP A  92      13.752  54.347  87.359  1.00 96.12           O  
ANISOU  722  O   ASP A  92    12872  11807  11841    683   -594   -238       O  
ATOM    723  CB  ASP A  92      16.137  53.030  89.308  1.00103.97           C  
ANISOU  723  CB  ASP A  92    14037  12725  12741    765   -791   -327       C  
ATOM    724  CG  ASP A  92      15.801  52.847  90.776  1.00115.87           C  
ANISOU  724  CG  ASP A  92    15700  14166  14158    801   -795   -348       C  
ATOM    725  OD1 ASP A  92      15.142  51.841  91.114  1.00118.78           O  
ANISOU  725  OD1 ASP A  92    16141  14526  14463    810   -748   -336       O  
ATOM    726  OD2 ASP A  92      16.193  53.709  91.591  1.00120.81           O  
ANISOU  726  OD2 ASP A  92    16379  14747  14776    818   -845   -376       O  
ATOM    727  N   HIS A  93      15.668  53.767  86.334  1.00 85.96           N  
ANISOU  727  N   HIS A  93    11474  10575  10613    674   -701   -258       N  
ATOM    728  CA  HIS A  93      15.643  54.893  85.398  1.00 87.14           C  
ANISOU  728  CA  HIS A  93    11518  10754  10837    636   -687   -236       C  
ATOM    729  C   HIS A  93      15.746  54.378  83.961  1.00 83.13           C  
ANISOU  729  C   HIS A  93    10899  10315  10370    601   -663   -210       C  
ATOM    730  O   HIS A  93      16.768  54.542  83.289  1.00 84.06           O  
ANISOU  730  O   HIS A  93    10938  10463  10539    585   -710   -219       O  
ATOM    731  CB  HIS A  93      16.752  55.892  85.720  1.00 92.40           C  
ANISOU  731  CB  HIS A  93    12166  11397  11544    640   -770   -267       C  
ATOM    732  CG  HIS A  93      16.455  56.753  86.906  1.00 95.13           C  
ANISOU  732  CG  HIS A  93    12603  11680  11864    664   -782   -286       C  
ATOM    733  ND1 HIS A  93      16.773  56.378  88.194  1.00 96.10           N  
ANISOU  733  ND1 HIS A  93    12843  11749  11923    706   -828   -322       N  
ATOM    734  CD2 HIS A  93      15.859  57.965  87.003  1.00 96.12           C  
ANISOU  734  CD2 HIS A  93    12722  11785  12015    651   -754   -275       C  
ATOM    735  CE1 HIS A  93      16.392  57.326  89.032  1.00 96.69           C  
ANISOU  735  CE1 HIS A  93    12980  11775  11981    718   -826   -334       C  
ATOM    736  NE2 HIS A  93      15.834  58.300  88.335  1.00 95.88           N  
ANISOU  736  NE2 HIS A  93    12802  11692  11936    686   -781   -307       N  
ATOM    737  N   LEU A  94      14.654  53.776  83.485  1.00 81.12           N  
ANISOU  737  N   LEU A  94    10641  10084  10097    589   -586   -177       N  
ATOM    738  CA  LEU A  94      14.617  53.295  82.110  1.00 74.74           C  
ANISOU  738  CA  LEU A  94     9735   9339   9322    555   -558   -150       C  
ATOM    739  C   LEU A  94      14.606  54.454  81.120  1.00 78.58           C  
ANISOU  739  C   LEU A  94    10126   9856   9877    513   -548   -124       C  
ATOM    740  O   LEU A  94      15.106  54.312  80.001  1.00 80.41           O  
ANISOU  740  O   LEU A  94    10269  10138  10144    483   -553   -113       O  
ATOM    741  CB  LEU A  94      13.396  52.399  81.897  1.00 71.67           C  
ANISOU  741  CB  LEU A  94     9371   8962   8898    553   -482   -122       C  
ATOM    742  CG  LEU A  94      13.154  51.925  80.459  1.00 69.14           C  
ANISOU  742  CG  LEU A  94     8957   8705   8608    517   -447    -91       C  
ATOM    743  CD1 LEU A  94      14.309  51.015  80.026  1.00 71.39           C  
ANISOU  743  CD1 LEU A  94     9207   9023   8894    522   -495   -115       C  
ATOM    744  CD2 LEU A  94      11.812  51.218  80.322  1.00 55.53           C  
ANISOU  744  CD2 LEU A  94     7258   6984   6857    514   -372    -63       C  
ATOM    745  N   ASP A  95      14.046  55.603  81.511  1.00 78.65           N  
ANISOU  745  N   ASP A  95    10151   9831   9901    508   -534   -114       N  
ATOM    746  CA  ASP A  95      14.060  56.774  80.637  1.00 77.33           C  
ANISOU  746  CA  ASP A  95     9899   9684   9800    468   -532    -89       C  
ATOM    747  C   ASP A  95      15.487  57.143  80.249  1.00 71.82           C  
ANISOU  747  C   ASP A  95     9140   9005   9144    454   -600   -108       C  
ATOM    748  O   ASP A  95      15.820  57.251  79.060  1.00 73.18           O  
ANISOU  748  O   ASP A  95     9222   9226   9357    415   -594    -87       O  
ATOM    749  CB  ASP A  95      13.363  57.950  81.328  1.00 84.51           C  
ANISOU  749  CB  ASP A  95    10847  10543  10720    474   -519    -85       C  
ATOM    750  CG  ASP A  95      11.973  57.595  81.824  1.00 96.15           C  
ANISOU  750  CG  ASP A  95    12384  11994  12156    490   -448    -73       C  
ATOM    751  OD1 ASP A  95      11.854  56.633  82.615  1.00 98.84           O  
ANISOU  751  OD1 ASP A  95    12803  12316  12436    522   -439    -93       O  
ATOM    752  OD2 ASP A  95      11.003  58.274  81.422  1.00 98.56           O  
ANISOU  752  OD2 ASP A  95    12658  12296  12493    470   -403    -43       O  
ATOM    753  N   GLU A  96      16.353  57.314  81.250  1.00 70.94           N  
ANISOU  753  N   GLU A  96     9077   8854   9024    485   -664   -150       N  
ATOM    754  CA  GLU A  96      17.747  57.640  80.977  1.00 69.32           C  
ANISOU  754  CA  GLU A  96     8812   8659   8865    475   -731   -174       C  
ATOM    755  C   GLU A  96      18.433  56.525  80.197  1.00 65.62           C  
ANISOU  755  C   GLU A  96     8291   8243   8400    467   -737   -181       C  
ATOM    756  O   GLU A  96      19.271  56.792  79.325  1.00 64.72           O  
ANISOU  756  O   GLU A  96     8088   8165   8338    435   -755   -181       O  
ATOM    757  CB  GLU A  96      18.480  57.919  82.291  1.00 74.27           C  
ANISOU  757  CB  GLU A  96     9512   9228   9479    515   -804   -221       C  
ATOM    758  CG  GLU A  96      19.661  58.879  82.177  1.00 87.83           C  
ANISOU  758  CG  GLU A  96    11171  10938  11264    499   -872   -241       C  
ATOM    759  CD  GLU A  96      19.260  60.300  81.795  1.00 99.28           C  
ANISOU  759  CD  GLU A  96    12579  12382  12763    465   -854   -212       C  
ATOM    760  OE1 GLU A  96      18.049  60.583  81.656  1.00101.54           O  
ANISOU  760  OE1 GLU A  96    12882  12666  13033    456   -792   -178       O  
ATOM    761  OE2 GLU A  96      20.168  61.143  81.638  1.00102.90           O  
ANISOU  761  OE2 GLU A  96    12984  12833  13280    447   -904   -224       O  
ATOM    762  N   GLU A  97      18.075  55.270  80.481  1.00 63.75           N  
ANISOU  762  N   GLU A  97     8106   8008   8107    494   -718   -188       N  
ATOM    763  CA  GLU A  97      18.690  54.144  79.784  1.00 63.42           C  
ANISOU  763  CA  GLU A  97     8018   8013   8068    491   -724   -199       C  
ATOM    764  C   GLU A  97      18.376  54.178  78.292  1.00 65.98           C  
ANISOU  764  C   GLU A  97     8247   8400   8422    441   -669   -161       C  
ATOM    765  O   GLU A  97      19.273  54.026  77.453  1.00 71.82           O  
ANISOU  765  O   GLU A  97     8908   9181   9199    418   -685   -170       O  
ATOM    766  CB  GLU A  97      18.226  52.827  80.409  1.00 63.24           C  
ANISOU  766  CB  GLU A  97     8077   7975   7978    528   -711   -210       C  
ATOM    767  CG  GLU A  97      19.085  52.368  81.578  1.00 68.04           C  
ANISOU  767  CG  GLU A  97     8757   8535   8560    575   -787   -258       C  
ATOM    768  CD  GLU A  97      18.390  51.347  82.456  1.00 74.57           C  
ANISOU  768  CD  GLU A  97     9692   9329   9310    612   -770   -261       C  
ATOM    769  OE1 GLU A  97      17.550  50.585  81.932  1.00 79.03           O  
ANISOU  769  OE1 GLU A  97    10254   9922   9852    602   -708   -234       O  
ATOM    770  OE2 GLU A  97      18.685  51.305  83.670  1.00 77.21           O  
ANISOU  770  OE2 GLU A  97    10119   9607   9609    650   -820   -290       O  
ATOM    771  N   ILE A  98      17.104  54.382  77.938  1.00 62.22           N  
ANISOU  771  N   ILE A  98     7779   7931   7932    423   -605   -118       N  
ATOM    772  CA  ILE A  98      16.728  54.426  76.528  1.00 59.22           C  
ANISOU  772  CA  ILE A  98     7318   7607   7576    376   -558    -79       C  
ATOM    773  C   ILE A  98      17.316  55.653  75.853  1.00 60.05           C  
ANISOU  773  C   ILE A  98     7348   7727   7741    335   -575    -66       C  
ATOM    774  O   ILE A  98      17.715  55.601  74.682  1.00 56.70           O  
ANISOU  774  O   ILE A  98     6847   7355   7342    296   -561    -51       O  
ATOM    775  CB  ILE A  98      15.202  54.384  76.366  1.00 61.97           C  
ANISOU  775  CB  ILE A  98     7693   7952   7901    369   -492    -38       C  
ATOM    776  CG1 ILE A  98      14.643  53.112  76.985  1.00 70.23           C  
ANISOU  776  CG1 ILE A  98     8810   8984   8890    406   -471    -50       C  
ATOM    777  CG2 ILE A  98      14.822  54.457  74.896  1.00 56.33           C  
ANISOU  777  CG2 ILE A  98     6900   7292   7210    320   -452      3       C  
ATOM    778  CD1 ILE A  98      13.189  53.093  76.975  1.00 73.45           C  
ANISOU  778  CD1 ILE A  98     9247   9381   9282    402   -409    -16       C  
ATOM    779  N   LEU A  99      17.378  56.779  76.569  1.00 62.82           N  
ANISOU  779  N   LEU A  99     7722   8032   8113    341   -603    -71       N  
ATOM    780  CA  LEU A  99      18.062  57.939  76.009  1.00 59.58           C  
ANISOU  780  CA  LEU A  99     7243   7631   7762    302   -627    -61       C  
ATOM    781  C   LEU A  99      19.501  57.587  75.644  1.00 60.94           C  
ANISOU  781  C   LEU A  99     7357   7832   7964    294   -668    -95       C  
ATOM    782  O   LEU A  99      19.939  57.809  74.509  1.00 56.53           O  
ANISOU  782  O   LEU A  99     6718   7320   7441    248   -653    -77       O  
ATOM    783  CB  LEU A  99      18.011  59.108  76.990  1.00 54.18           C  
ANISOU  783  CB  LEU A  99     6601   6887   7097    317   -661    -71       C  
ATOM    784  CG  LEU A  99      18.654  60.394  76.470  1.00 53.93           C  
ANISOU  784  CG  LEU A  99     6503   6857   7132    276   -688    -59       C  
ATOM    785  CD1 LEU A  99      18.002  60.838  75.167  1.00 55.54           C  
ANISOU  785  CD1 LEU A  99     6645   7100   7357    222   -638     -3       C  
ATOM    786  CD2 LEU A  99      18.566  61.485  77.517  1.00 54.10           C  
ANISOU  786  CD2 LEU A  99     6572   6814   7169    296   -724    -72       C  
ATOM    787  N   ASN A 100      20.230  56.969  76.577  1.00 59.80           N  
ANISOU  787  N   ASN A 100     7255   7662   7806    338   -718   -144       N  
ATOM    788  CA  ASN A 100      21.618  56.607  76.308  1.00 61.10           C  
ANISOU  788  CA  ASN A 100     7361   7847   8006    335   -761   -182       C  
ATOM    789  C   ASN A 100      21.726  55.630  75.142  1.00 58.33           C  
ANISOU  789  C   ASN A 100     6951   7562   7650    312   -719   -174       C  
ATOM    790  O   ASN A 100      22.643  55.736  74.317  1.00 56.80           O  
ANISOU  790  O   ASN A 100     6675   7406   7502    279   -723   -184       O  
ATOM    791  CB  ASN A 100      22.258  56.021  77.566  1.00 58.45           C  
ANISOU  791  CB  ASN A 100     7090   7465   7651    391   -827   -235       C  
ATOM    792  CG  ASN A 100      22.724  57.093  78.529  1.00 59.98           C  
ANISOU  792  CG  ASN A 100     7314   7602   7873    406   -889   -257       C  
ATOM    793  OD1 ASN A 100      23.647  57.852  78.231  1.00 65.91           O  
ANISOU  793  OD1 ASN A 100     7999   8355   8688    381   -923   -269       O  
ATOM    794  ND2 ASN A 100      22.081  57.167  79.689  1.00 57.02           N  
ANISOU  794  ND2 ASN A 100     7041   7173   7451    445   -901   -263       N  
ATOM    795  N   GLU A 101      20.791  54.684  75.044  1.00 56.09           N  
ANISOU  795  N   GLU A 101     6709   7292   7313    326   -676   -158       N  
ATOM    796  CA  GLU A 101      20.847  53.713  73.956  1.00 58.65           C  
ANISOU  796  CA  GLU A 101     6981   7675   7627    307   -638   -152       C  
ATOM    797  C   GLU A 101      20.629  54.386  72.605  1.00 57.48           C  
ANISOU  797  C   GLU A 101     6758   7575   7505    245   -591   -109       C  
ATOM    798  O   GLU A 101      21.367  54.134  71.643  1.00 57.04           O  
ANISOU  798  O   GLU A 101     6631   7568   7473    215   -580   -117       O  
ATOM    799  CB  GLU A 101      19.820  52.607  74.193  1.00 59.08           C  
ANISOU  799  CB  GLU A 101     7100   7728   7621    335   -604   -142       C  
ATOM    800  CG  GLU A 101      20.443  51.396  74.856  1.00 69.15           C  
ANISOU  800  CG  GLU A 101     8412   8990   8874    382   -644   -190       C  
ATOM    801  CD  GLU A 101      19.501  50.218  74.990  1.00 77.20           C  
ANISOU  801  CD  GLU A 101     9488  10010   9836    405   -609   -180       C  
ATOM    802  OE1 GLU A 101      19.493  49.594  76.073  1.00 78.70           O  
ANISOU  802  OE1 GLU A 101     9756  10156   9991    451   -640   -205       O  
ATOM    803  OE2 GLU A 101      18.777  49.911  74.018  1.00 77.12           O  
ANISOU  803  OE2 GLU A 101     9447  10040   9814    377   -553   -147       O  
ATOM    804  N   LEU A 102      19.630  55.268  72.522  1.00 57.53           N  
ANISOU  804  N   LEU A 102     6783   7566   7508    225   -564    -63       N  
ATOM    805  CA  LEU A 102      19.359  55.960  71.266  1.00 60.09           C  
ANISOU  805  CA  LEU A 102     7046   7930   7854    166   -526    -17       C  
ATOM    806  C   LEU A 102      20.529  56.855  70.859  1.00 65.63           C  
ANISOU  806  C   LEU A 102     7680   8643   8614    129   -551    -27       C  
ATOM    807  O   LEU A 102      20.943  56.858  69.685  1.00 62.54           O  
ANISOU  807  O   LEU A 102     7222   8303   8238     83   -524    -13       O  
ATOM    808  CB  LEU A 102      18.066  56.768  71.386  1.00 56.04           C  
ANISOU  808  CB  LEU A 102     6570   7389   7335    157   -502     29       C  
ATOM    809  CG  LEU A 102      17.467  57.229  70.056  1.00 53.78           C  
ANISOU  809  CG  LEU A 102     6236   7140   7057    101   -460     84       C  
ATOM    810  CD1 LEU A 102      17.004  56.034  69.240  1.00 47.23           C  
ANISOU  810  CD1 LEU A 102     5399   6359   6189     95   -418     93       C  
ATOM    811  CD2 LEU A 102      16.326  58.214  70.273  1.00 57.83           C  
ANISOU  811  CD2 LEU A 102     6778   7615   7580     94   -449    124       C  
ATOM    812  N   THR A 103      21.091  57.609  71.817  1.00 64.90           N  
ANISOU  812  N   THR A 103     7604   8502   8553    149   -603    -51       N  
ATOM    813  CA  THR A 103      22.238  58.451  71.484  1.00 67.15           C  
ANISOU  813  CA  THR A 103     7821   8792   8899    114   -630    -63       C  
ATOM    814  C   THR A 103      23.427  57.612  71.043  1.00 63.72           C  
ANISOU  814  C   THR A 103     7329   8398   8484    112   -637   -105       C  
ATOM    815  O   THR A 103      24.190  58.031  70.170  1.00 63.64           O  
ANISOU  815  O   THR A 103     7243   8421   8515     64   -625   -102       O  
ATOM    816  CB  THR A 103      22.652  59.354  72.652  1.00 64.26           C  
ANISOU  816  CB  THR A 103     7486   8364   8567    139   -691    -87       C  
ATOM    817  OG1 THR A 103      23.404  58.600  73.609  1.00 74.92           O  
ANISOU  817  OG1 THR A 103     8865   9689   9912    191   -742   -145       O  
ATOM    818  CG2 THR A 103      21.458  60.007  73.315  1.00 53.87           C  
ANISOU  818  CG2 THR A 103     6239   7002   7227    156   -686    -57       C  
ATOM    819  N   ASN A 104      23.621  56.436  71.645  1.00 61.28           N  
ANISOU  819  N   ASN A 104     7054   8083   8147    161   -657   -147       N  
ATOM    820  CA  ASN A 104      24.690  55.560  71.170  1.00 55.75           C  
ANISOU  820  CA  ASN A 104     6294   7420   7467    161   -661   -189       C  
ATOM    821  C   ASN A 104      24.445  55.153  69.723  1.00 56.58           C  
ANISOU  821  C   ASN A 104     6347   7594   7557    114   -593   -161       C  
ATOM    822  O   ASN A 104      25.346  55.244  68.873  1.00 51.90           O  
ANISOU  822  O   ASN A 104     5676   7041   7002     76   -577   -173       O  
ATOM    823  CB  ASN A 104      24.807  54.330  72.067  1.00 58.56           C  
ANISOU  823  CB  ASN A 104     6705   7754   7792    224   -697   -235       C  
ATOM    824  CG  ASN A 104      25.706  54.568  73.263  1.00 63.35           C  
ANISOU  824  CG  ASN A 104     7333   8305   8433    265   -777   -284       C  
ATOM    825  OD1 ASN A 104      26.275  55.649  73.424  1.00 62.29           O  
ANISOU  825  OD1 ASN A 104     7168   8149   8350    245   -807   -287       O  
ATOM    826  ND2 ASN A 104      25.837  53.557  74.113  1.00 64.52           N  
ANISOU  826  ND2 ASN A 104     7536   8425   8553    320   -817   -322       N  
ATOM    827  N   LEU A 105      23.211  54.730  69.422  1.00 56.97           N  
ANISOU  827  N   LEU A 105     6440   7656   7550    115   -550   -122       N  
ATOM    828  CA  LEU A 105      22.849  54.330  68.066  1.00 59.58           C  
ANISOU  828  CA  LEU A 105     6732   8048   7858     72   -489    -92       C  
ATOM    829  C   LEU A 105      23.233  55.396  67.044  1.00 66.15           C  
ANISOU  829  C   LEU A 105     7499   8909   8726      4   -464    -61       C  
ATOM    830  O   LEU A 105      23.975  55.121  66.092  1.00 63.71           O  
ANISOU  830  O   LEU A 105     7126   8650   8431    -30   -436    -74       O  
ATOM    831  CB  LEU A 105      21.348  54.028  68.003  1.00 57.37           C  
ANISOU  831  CB  LEU A 105     6512   7765   7523     80   -456    -48       C  
ATOM    832  CG  LEU A 105      20.717  53.753  66.635  1.00 56.94           C  
ANISOU  832  CG  LEU A 105     6431   7764   7440     35   -398     -8       C  
ATOM    833  CD1 LEU A 105      21.285  52.488  66.009  1.00 55.92           C  
ANISOU  833  CD1 LEU A 105     6269   7683   7295     39   -379    -43       C  
ATOM    834  CD2 LEU A 105      19.206  53.651  66.766  1.00 51.19           C  
ANISOU  834  CD2 LEU A 105     5761   7017   6671     47   -377     35       C  
ATOM    835  N   VAL A 106      22.759  56.631  67.242  1.00 64.39           N  
ANISOU  835  N   VAL A 106     7292   8654   8518    -16   -473    -21       N  
ATOM    836  CA  VAL A 106      22.972  57.675  66.234  1.00 65.97           C  
ANISOU  836  CA  VAL A 106     7439   8878   8747    -84   -448     19       C  
ATOM    837  C   VAL A 106      24.397  58.207  66.277  1.00 66.16           C  
ANISOU  837  C   VAL A 106     7400   8902   8835   -103   -473    -17       C  
ATOM    838  O   VAL A 106      24.961  58.587  65.242  1.00 70.37           O  
ANISOU  838  O   VAL A 106     7873   9475   9391   -161   -441     -2       O  
ATOM    839  CB  VAL A 106      21.933  58.801  66.404  1.00 65.43           C  
ANISOU  839  CB  VAL A 106     7410   8772   8678    -98   -452     74       C  
ATOM    840  CG1 VAL A 106      22.274  59.984  65.510  1.00 67.87           C  
ANISOU  840  CG1 VAL A 106     7669   9095   9023   -167   -439    113       C  
ATOM    841  CG2 VAL A 106      20.545  58.291  66.094  1.00 62.31           C  
ANISOU  841  CG2 VAL A 106     7060   8386   8229    -90   -419    111       C  
ATOM    842  N   TRP A 107      24.970  58.287  67.475  1.00 63.02           N  
ANISOU  842  N   TRP A 107     7019   8456   8469    -58   -532    -61       N  
ATOM    843  CA  TRP A 107      26.358  58.712  67.619  1.00 62.85           C  
ANISOU  843  CA  TRP A 107     6935   8428   8517    -70   -564   -102       C  
ATOM    844  C   TRP A 107      27.285  57.862  66.762  1.00 69.29           C  
ANISOU  844  C   TRP A 107     7680   9301   9346    -89   -532   -137       C  
ATOM    845  O   TRP A 107      28.100  58.387  65.992  1.00 77.31           O  
ANISOU  845  O   TRP A 107     8624  10344  10407   -143   -509   -136       O  
ATOM    846  CB  TRP A 107      26.796  58.645  69.091  1.00 63.00           C  
ANISOU  846  CB  TRP A 107     6991   8386   8558     -7   -639   -152       C  
ATOM    847  CG  TRP A 107      28.233  59.095  69.349  1.00 66.57           C  
ANISOU  847  CG  TRP A 107     7379   8823   9090    -15   -684   -198       C  
ATOM    848  CD1 TRP A 107      28.885  60.130  68.738  1.00 65.11           C  
ANISOU  848  CD1 TRP A 107     7128   8648   8965    -73   -673   -183       C  
ATOM    849  CD2 TRP A 107      29.175  58.529  70.283  1.00 68.55           C  
ANISOU  849  CD2 TRP A 107     7628   9043   9374     37   -748   -267       C  
ATOM    850  NE1 TRP A 107      30.166  60.242  69.226  1.00 61.69           N  
ANISOU  850  NE1 TRP A 107     6645   8192   8603    -61   -724   -239       N  
ATOM    851  CE2 TRP A 107      30.370  59.274  70.174  1.00 63.41           C  
ANISOU  851  CE2 TRP A 107     6901   8385   8808      7   -774   -292       C  
ATOM    852  CE3 TRP A 107      29.126  57.469  71.193  1.00 70.68           C  
ANISOU  852  CE3 TRP A 107     7954   9289   9613    104   -789   -308       C  
ATOM    853  CZ2 TRP A 107      31.503  58.994  70.941  1.00 66.67           C  
ANISOU  853  CZ2 TRP A 107     7288   8766   9278     44   -842   -359       C  
ATOM    854  CZ3 TRP A 107      30.256  57.193  71.958  1.00 72.98           C  
ANISOU  854  CZ3 TRP A 107     8226   9548   9956    141   -859   -373       C  
ATOM    855  CH2 TRP A 107      31.427  57.953  71.824  1.00 70.67           C  
ANISOU  855  CH2 TRP A 107     7853   9248   9751    111   -886   -399       C  
ATOM    856  N   LYS A 108      27.174  56.541  66.878  1.00 67.75           N  
ANISOU  856  N   LYS A 108     7505   9123   9114    -48   -527   -168       N  
ATOM    857  CA  LYS A 108      28.068  55.685  66.115  1.00 65.10           C  
ANISOU  857  CA  LYS A 108     7102   8838   8794    -61   -497   -209       C  
ATOM    858  C   LYS A 108      27.544  55.342  64.725  1.00 66.03           C  
ANISOU  858  C   LYS A 108     7203   9021   8866   -109   -420   -171       C  
ATOM    859  O   LYS A 108      28.282  54.730  63.946  1.00 76.66           O  
ANISOU  859  O   LYS A 108     8489  10414  10224   -129   -386   -202       O  
ATOM    860  CB  LYS A 108      28.360  54.394  66.887  1.00 60.85           C  
ANISOU  860  CB  LYS A 108     6587   8285   8246      7   -536   -268       C  
ATOM    861  CG  LYS A 108      29.112  54.609  68.193  1.00 60.71           C  
ANISOU  861  CG  LYS A 108     6581   8207   8278     54   -618   -316       C  
ATOM    862  CD  LYS A 108      30.573  54.969  67.959  1.00 67.12           C  
ANISOU  862  CD  LYS A 108     7299   9026   9177     30   -634   -361       C  
ATOM    863  CE  LYS A 108      31.302  55.184  69.279  1.00 70.82           C  
ANISOU  863  CE  LYS A 108     7782   9430   9697     79   -726   -409       C  
ATOM    864  NZ  LYS A 108      32.778  55.286  69.106  1.00 73.62           N  
ANISOU  864  NZ  LYS A 108     8040   9789  10144     65   -748   -465       N  
ATOM    865  N   ASN A 109      26.313  55.720  64.375  1.00 54.03           N  
ANISOU  865  N   ASN A 109     5731   7502   7295   -129   -394   -108       N  
ATOM    866  CA  ASN A 109      25.780  55.359  63.061  1.00 62.37           C  
ANISOU  866  CA  ASN A 109     6777   8616   8303   -173   -328    -72       C  
ATOM    867  C   ASN A 109      25.071  56.529  62.389  1.00 67.70           C  
ANISOU  867  C   ASN A 109     7463   9293   8968   -231   -303      0       C  
ATOM    868  O   ASN A 109      24.039  56.350  61.738  1.00 66.72           O  
ANISOU  868  O   ASN A 109     7372   9188   8790   -247   -272     45       O  
ATOM    869  CB  ASN A 109      24.826  54.171  63.161  1.00 68.10           C  
ANISOU  869  CB  ASN A 109     7558   9349   8967   -131   -318    -72       C  
ATOM    870  CG  ASN A 109      25.441  52.993  63.877  1.00 70.98           C  
ANISOU  870  CG  ASN A 109     7922   9706   9340    -71   -349   -140       C  
ATOM    871  OD1 ASN A 109      26.037  52.117  63.251  1.00 69.74           O  
ANISOU  871  OD1 ASN A 109     7724   9593   9183    -75   -323   -177       O  
ATOM    872  ND2 ASN A 109      25.299  52.961  65.197  1.00 75.93           N  
ANISOU  872  ND2 ASN A 109     8599  10276   9974    -15   -405   -159       N  
ATOM    873  N   LYS A 110      25.604  57.747  62.520  1.00 65.31           N  
ANISOU  873  N   LYS A 110     7131   8966   8716   -263   -321     13       N  
ATOM    874  CA  LYS A 110      24.976  58.897  61.874  1.00 66.84           C  
ANISOU  874  CA  LYS A 110     7335   9157   8904   -319   -303     83       C  
ATOM    875  C   LYS A 110      24.947  58.725  60.356  1.00 70.41           C  
ANISOU  875  C   LYS A 110     7759   9672   9320   -383   -238    114       C  
ATOM    876  O   LYS A 110      23.874  58.615  59.738  1.00 69.79           O  
ANISOU  876  O   LYS A 110     7720   9608   9187   -398   -215    162       O  
ATOM    877  CB  LYS A 110      25.720  60.175  62.267  1.00 70.79           C  
ANISOU  877  CB  LYS A 110     7803   9620   9472   -344   -335     85       C  
ATOM    878  CG  LYS A 110      25.355  61.404  61.449  1.00 73.56           C  
ANISOU  878  CG  LYS A 110     8150   9973   9827   -413   -315    154       C  
ATOM    879  CD  LYS A 110      24.174  62.145  62.049  1.00 74.68           C  
ANISOU  879  CD  LYS A 110     8354  10060   9959   -394   -349    199       C  
ATOM    880  CE  LYS A 110      24.004  63.518  61.416  1.00 77.58           C  
ANISOU  880  CE  LYS A 110     8714  10416  10348   -459   -345    261       C  
ATOM    881  NZ  LYS A 110      24.161  63.471  59.938  1.00 79.30           N  
ANISOU  881  NZ  LYS A 110     8902  10691  10536   -530   -287    296       N  
ATOM    882  N   ALA A 111      26.133  58.680  59.743  1.00 69.38           N  
ANISOU  882  N   ALA A 111     7562   9580   9220   -421   -208     84       N  
ATOM    883  CA  ALA A 111      26.227  58.483  58.301  1.00 71.44           C  
ANISOU  883  CA  ALA A 111     7798   9903   9444   -483   -140    107       C  
ATOM    884  C   ALA A 111      25.575  57.171  57.883  1.00 75.72           C  
ANISOU  884  C   ALA A 111     8370  10481   9919   -457   -114     97       C  
ATOM    885  O   ALA A 111      24.826  57.126  56.901  1.00 78.27           O  
ANISOU  885  O   ALA A 111     8720  10835  10186   -494    -78    144       O  
ATOM    886  CB  ALA A 111      27.691  58.522  57.865  1.00 69.67           C  
ANISOU  886  CB  ALA A 111     7492   9710   9270   -520   -109     63       C  
ATOM    887  N   ASN A 112      25.849  56.092  58.625  1.00 75.72           N  
ANISOU  887  N   ASN A 112     8369  10476   9926   -392   -135     36       N  
ATOM    888  CA  ASN A 112      25.231  54.798  58.342  1.00 72.19           C  
ANISOU  888  CA  ASN A 112     7951  10057   9420   -361   -116     23       C  
ATOM    889  C   ASN A 112      23.720  54.929  58.195  1.00 68.22           C  
ANISOU  889  C   ASN A 112     7518   9540   8862   -360   -119     86       C  
ATOM    890  O   ASN A 112      23.127  54.422  57.236  1.00 65.04           O  
ANISOU  890  O   ASN A 112     7132   9176   8405   -383    -82    109       O  
ATOM    891  CB  ASN A 112      25.566  53.805  59.458  1.00 76.35           C  
ANISOU  891  CB  ASN A 112     8484  10560   9967   -284   -157    -43       C  
ATOM    892  CG  ASN A 112      26.919  53.147  59.273  1.00 80.78           C  
ANISOU  892  CG  ASN A 112     8975  11151  10567   -281   -142   -113       C  
ATOM    893  OD1 ASN A 112      27.447  53.084  58.164  1.00 86.91           O  
ANISOU  893  OD1 ASN A 112     9704  11980  11338   -332    -86   -118       O  
ATOM    894  ND2 ASN A 112      27.484  52.647  60.365  1.00 76.58           N  
ANISOU  894  ND2 ASN A 112     8438  10586  10075   -221   -193   -170       N  
ATOM    895  N   ILE A 113      23.086  55.626  59.137  1.00 70.27           N  
ANISOU  895  N   ILE A 113     7817   9742   9139   -334   -165    111       N  
ATOM    896  CA  ILE A 113      21.632  55.750  59.130  1.00 69.19           C  
ANISOU  896  CA  ILE A 113     7742   9585   8962   -327   -171    165       C  
ATOM    897  C   ILE A 113      21.175  56.572  57.934  1.00 73.48           C  
ANISOU  897  C   ILE A 113     8285  10149   9483   -397   -142    231       C  
ATOM    898  O   ILE A 113      20.344  56.121  57.137  1.00 75.99           O  
ANISOU  898  O   ILE A 113     8629  10493   9750   -413   -119    261       O  
ATOM    899  CB  ILE A 113      21.131  56.356  60.453  1.00 70.22           C  
ANISOU  899  CB  ILE A 113     7911   9647   9121   -282   -222    171       C  
ATOM    900  CG1 ILE A 113      21.146  55.303  61.563  1.00 67.58           C  
ANISOU  900  CG1 ILE A 113     7604   9291   8783   -208   -249    118       C  
ATOM    901  CG2 ILE A 113      19.723  56.917  60.283  1.00 69.20           C  
ANISOU  901  CG2 ILE A 113     7831   9494   8969   -293   -225    235       C  
ATOM    902  CD1 ILE A 113      20.738  55.841  62.916  1.00 68.71           C  
ANISOU  902  CD1 ILE A 113     7790   9367   8948   -163   -296    117       C  
ATOM    903  N   GLU A 114      21.709  57.790  57.779  1.00 75.12           N  
ANISOU  903  N   GLU A 114     8467  10346   9730   -443   -147    254       N  
ATOM    904  CA  GLU A 114      21.205  58.601  56.672  1.00 76.27           C  
ANISOU  904  CA  GLU A 114     8623  10505   9852   -511   -125    322       C  
ATOM    905  C   GLU A 114      21.616  58.048  55.310  1.00 76.17           C  
ANISOU  905  C   GLU A 114     8587  10560   9794   -562    -68    323       C  
ATOM    906  O   GLU A 114      21.000  58.407  54.300  1.00 77.58           O  
ANISOU  906  O   GLU A 114     8789  10755   9933   -612    -49    379       O  
ATOM    907  CB  GLU A 114      21.641  60.060  56.812  1.00 75.95           C  
ANISOU  907  CB  GLU A 114     8562  10432   9863   -550   -145    352       C  
ATOM    908  CG  GLU A 114      23.114  60.292  57.019  1.00 80.10           C  
ANISOU  908  CG  GLU A 114     9027  10967  10441   -564   -138    306       C  
ATOM    909  CD  GLU A 114      23.382  61.652  57.630  1.00 84.29           C  
ANISOU  909  CD  GLU A 114     9548  11444  11032   -578   -178    326       C  
ATOM    910  OE1 GLU A 114      22.403  62.344  57.987  1.00 82.72           O  
ANISOU  910  OE1 GLU A 114     9394  11202  10836   -569   -211    370       O  
ATOM    911  OE2 GLU A 114      24.565  62.033  57.751  1.00 83.98           O  
ANISOU  911  OE2 GLU A 114     9456  11407  11045   -598   -176    296       O  
ATOM    912  N   ASN A 115      22.618  57.170  55.258  1.00 72.08           N  
ANISOU  912  N   ASN A 115     8026  10079   9281   -549    -41    260       N  
ATOM    913  CA  ASN A 115      22.948  56.463  54.026  1.00 71.35           C  
ANISOU  913  CA  ASN A 115     7916  10052   9142   -588     17    250       C  
ATOM    914  C   ASN A 115      22.015  55.291  53.747  1.00 73.71           C  
ANISOU  914  C   ASN A 115     8257  10370   9380   -556     24    248       C  
ATOM    915  O   ASN A 115      22.200  54.601  52.739  1.00 75.93           O  
ANISOU  915  O   ASN A 115     8530  10704   9616   -583     70    236       O  
ATOM    916  CB  ASN A 115      24.393  55.958  54.068  1.00 73.58           C  
ANISOU  916  CB  ASN A 115     8132  10365   9461   -586     45    179       C  
ATOM    917  CG  ASN A 115      25.392  57.020  53.661  1.00 84.61           C  
ANISOU  917  CG  ASN A 115     9479  11769  10899   -650     69    189       C  
ATOM    918  OD1 ASN A 115      25.015  58.127  53.277  1.00 89.66           O  
ANISOU  918  OD1 ASN A 115    10138  12393  11535   -699     66    252       O  
ATOM    919  ND2 ASN A 115      26.676  56.689  53.744  1.00 88.84           N  
ANISOU  919  ND2 ASN A 115     9948  12326  11480   -649     92    125       N  
ATOM    920  N   GLY A 116      21.033  55.042  54.609  1.00 76.52           N  
ANISOU  920  N   GLY A 116     8656  10684   9736   -500    -19    256       N  
ATOM    921  CA  GLY A 116      20.086  53.970  54.368  1.00 78.63           C  
ANISOU  921  CA  GLY A 116     8962  10964   9951   -471    -14    256       C  
ATOM    922  C   GLY A 116      20.618  52.579  54.625  1.00 77.07           C  
ANISOU  922  C   GLY A 116     8746  10792   9747   -425     -2    186       C  
ATOM    923  O   GLY A 116      20.194  51.630  53.959  1.00 73.48           O  
ANISOU  923  O   GLY A 116     8307  10369   9243   -423     20    180       O  
ATOM    924  N   GLN A 117      21.539  52.428  55.574  1.00 77.77           N  
ANISOU  924  N   GLN A 117     8802  10863   9885   -386    -21    131       N  
ATOM    925  CA  GLN A 117      22.070  51.114  55.896  1.00 71.36           C  
ANISOU  925  CA  GLN A 117     7973  10067   9073   -338    -19     62       C  
ATOM    926  C   GLN A 117      21.035  50.288  56.655  1.00 71.02           C  
ANISOU  926  C   GLN A 117     7984   9992   9008   -276    -49     61       C  
ATOM    927  O   GLN A 117      20.046  50.806  57.182  1.00 68.42           O  
ANISOU  927  O   GLN A 117     7699   9620   8677   -264    -76    104       O  
ATOM    928  CB  GLN A 117      23.345  51.238  56.727  1.00 68.58           C  
ANISOU  928  CB  GLN A 117     7572   9698   8786   -314    -40      5       C  
ATOM    929  CG  GLN A 117      24.547  51.739  55.948  1.00 71.54           C  
ANISOU  929  CG  GLN A 117     7881  10113   9189   -370      0    -11       C  
ATOM    930  CD  GLN A 117      25.591  50.664  55.741  1.00 76.60           C  
ANISOU  930  CD  GLN A 117     8469  10790   9844   -353     24    -87       C  
ATOM    931  OE1 GLN A 117      25.644  50.029  54.688  1.00 78.91           O  
ANISOU  931  OE1 GLN A 117     8751  11134  10097   -380     75    -96       O  
ATOM    932  NE2 GLN A 117      26.430  50.450  56.749  1.00 79.46           N  
ANISOU  932  NE2 GLN A 117     8800  11123  10267   -307    -15   -144       N  
ATOM    933  N   ALA A 118      21.275  48.982  56.704  1.00 72.06           N  
ANISOU  933  N   ALA A 118     8110  10142   9125   -239    -43      9       N  
ATOM    934  CA  ALA A 118      20.410  48.069  57.433  1.00 71.36           C  
ANISOU  934  CA  ALA A 118     8072  10025   9018   -181    -69      2       C  
ATOM    935  C   ALA A 118      20.880  47.934  58.877  1.00 64.10           C  
ANISOU  935  C   ALA A 118     7159   9057   8141   -122   -116    -39       C  
ATOM    936  O   ALA A 118      22.017  48.268  59.220  1.00 60.81           O  
ANISOU  936  O   ALA A 118     6699   8637   7769   -120   -128    -76       O  
ATOM    937  CB  ALA A 118      20.377  46.698  56.758  1.00 72.17           C  
ANISOU  937  CB  ALA A 118     8171  10168   9082   -170    -44    -31       C  
ATOM    938  N   TRP A 119      19.981  47.434  59.729  1.00 58.78           N  
ANISOU  938  N   TRP A 119     6540   8343   7451    -73   -142    -32       N  
ATOM    939  CA  TRP A 119      20.304  47.324  61.147  1.00 59.43           C  
ANISOU  939  CA  TRP A 119     6643   8373   7563    -17   -189    -66       C  
ATOM    940  C   TRP A 119      21.492  46.398  61.379  1.00 59.52           C  
ANISOU  940  C   TRP A 119     6620   8397   7596     14   -202   -137       C  
ATOM    941  O   TRP A 119      22.367  46.697  62.199  1.00 62.65           O  
ANISOU  941  O   TRP A 119     7001   8766   8037     37   -239   -172       O  
ATOM    942  CB  TRP A 119      19.093  46.838  61.942  1.00 58.98           C  
ANISOU  942  CB  TRP A 119     6657   8275   7479     26   -205    -46       C  
ATOM    943  CG  TRP A 119      19.312  46.952  63.418  1.00 64.95           C  
ANISOU  943  CG  TRP A 119     7448   8973   8258     76   -251    -70       C  
ATOM    944  CD1 TRP A 119      20.029  46.101  64.210  1.00 64.78           C  
ANISOU  944  CD1 TRP A 119     7433   8933   8247    125   -284   -125       C  
ATOM    945  CD2 TRP A 119      18.838  47.994  64.277  1.00 66.42           C  
ANISOU  945  CD2 TRP A 119     7668   9109   8458     83   -273    -40       C  
ATOM    946  NE1 TRP A 119      20.021  46.544  65.511  1.00 64.20           N  
ANISOU  946  NE1 TRP A 119     7403   8802   8188    161   -326   -130       N  
ATOM    947  CE2 TRP A 119      19.295  47.705  65.578  1.00 63.40           C  
ANISOU  947  CE2 TRP A 119     7319   8682   8089    136   -317    -80       C  
ATOM    948  CE3 TRP A 119      18.065  49.142  64.073  1.00 64.84           C  
ANISOU  948  CE3 TRP A 119     7478   8897   8262     50   -261     16       C  
ATOM    949  CZ2 TRP A 119      19.005  48.519  66.669  1.00 63.15           C  
ANISOU  949  CZ2 TRP A 119     7331   8596   8069    156   -346    -67       C  
ATOM    950  CZ3 TRP A 119      17.778  49.950  65.157  1.00 65.77           C  
ANISOU  950  CZ3 TRP A 119     7633   8960   8397     71   -289     26       C  
ATOM    951  CH2 TRP A 119      18.247  49.635  66.439  1.00 66.02           C  
ANISOU  951  CH2 TRP A 119     7698   8949   8437    124   -329    -16       C  
ATOM    952  N   PHE A 120      21.543  45.270  60.669  1.00 59.91           N  
ANISOU  952  N   PHE A 120     6657   8486   7621     17   -177   -163       N  
ATOM    953  CA  PHE A 120      22.650  44.341  60.862  1.00 64.50           C  
ANISOU  953  CA  PHE A 120     7202   9077   8228     50   -192   -235       C  
ATOM    954  C   PHE A 120      23.986  44.936  60.434  1.00 68.49           C  
ANISOU  954  C   PHE A 120     7630   9609   8782     17   -181   -267       C  
ATOM    955  O   PHE A 120      25.032  44.477  60.905  1.00 71.11           O  
ANISOU  955  O   PHE A 120     7929   9933   9158     48   -208   -328       O  
ATOM    956  CB  PHE A 120      22.382  43.029  60.116  1.00 68.28           C  
ANISOU  956  CB  PHE A 120     7681   9592   8670     57   -165   -256       C  
ATOM    957  CG  PHE A 120      22.690  43.081  58.645  1.00 68.34           C  
ANISOU  957  CG  PHE A 120     7639   9664   8661      1   -108   -254       C  
ATOM    958  CD1 PHE A 120      21.751  43.554  57.745  1.00 69.37           C  
ANISOU  958  CD1 PHE A 120     7791   9819   8749    -47    -73   -194       C  
ATOM    959  CD2 PHE A 120      23.911  42.637  58.161  1.00 69.90           C  
ANISOU  959  CD2 PHE A 120     7772   9898   8888     -5    -90   -315       C  
ATOM    960  CE1 PHE A 120      22.028  43.596  56.391  1.00 68.19           C  
ANISOU  960  CE1 PHE A 120     7605   9728   8576   -100    -21   -191       C  
ATOM    961  CE2 PHE A 120      24.195  42.678  56.806  1.00 67.45           C  
ANISOU  961  CE2 PHE A 120     7421   9648   8557    -59    -32   -315       C  
ATOM    962  CZ  PHE A 120      23.253  43.160  55.921  1.00 66.17           C  
ANISOU  962  CZ  PHE A 120     7287   9510   8344   -107      3   -252       C  
ATOM    963  N   GLN A 121      23.976  45.951  59.569  1.00 69.76           N  
ANISOU  963  N   GLN A 121     7765   9800   8941    -45   -143   -227       N  
ATOM    964  CA  GLN A 121      25.205  46.598  59.128  1.00 68.99           C  
ANISOU  964  CA  GLN A 121     7594   9727   8891    -84   -124   -252       C  
ATOM    965  C   GLN A 121      25.716  47.646  60.107  1.00 61.71           C  
ANISOU  965  C   GLN A 121     6663   8758   8024    -76   -169   -251       C  
ATOM    966  O   GLN A 121      26.844  48.122  59.943  1.00 63.01           O  
ANISOU  966  O   GLN A 121     6763   8934   8242    -99   -164   -281       O  
ATOM    967  CB  GLN A 121      24.994  47.254  57.762  1.00 74.41           C  
ANISOU  967  CB  GLN A 121     8261  10464   9548   -159    -63   -206       C  
ATOM    968  CG  GLN A 121      24.074  46.482  56.836  1.00 76.88           C  
ANISOU  968  CG  GLN A 121     8606  10812   9792   -171    -27   -183       C  
ATOM    969  CD  GLN A 121      24.127  46.989  55.411  1.00 72.87           C  
ANISOU  969  CD  GLN A 121     8075  10359   9254   -246     33   -152       C  
ATOM    970  OE1 GLN A 121      23.245  47.725  54.968  1.00 73.80           O  
ANISOU  970  OE1 GLN A 121     8229  10474   9338   -283     42    -85       O  
ATOM    971  NE2 GLN A 121      25.169  46.602  54.685  1.00 69.68           N  
ANISOU  971  NE2 GLN A 121     7612  10000   8862   -269     75   -200       N  
ATOM    972  N   LEU A 122      24.925  48.014  61.110  1.00 60.60           N  
ANISOU  972  N   LEU A 122     6586   8565   7876    -44   -212   -221       N  
ATOM    973  CA  LEU A 122      25.277  49.108  62.000  1.00 64.17           C  
ANISOU  973  CA  LEU A 122     7038   8971   8373    -40   -254   -214       C  
ATOM    974  C   LEU A 122      26.344  48.677  63.006  1.00 66.63           C  
ANISOU  974  C   LEU A 122     7330   9250   8737     11   -309   -283       C  
ATOM    975  O   LEU A 122      26.649  47.493  63.169  1.00 70.41           O  
ANISOU  975  O   LEU A 122     7806   9733   9212     51   -321   -331       O  
ATOM    976  CB  LEU A 122      24.037  49.616  62.733  1.00 64.33           C  
ANISOU  976  CB  LEU A 122     7135   8944   8364    -22   -277   -162       C  
ATOM    977  CG  LEU A 122      22.905  50.144  61.852  1.00 65.67           C  
ANISOU  977  CG  LEU A 122     7326   9134   8491    -69   -235    -92       C  
ATOM    978  CD1 LEU A 122      21.840  50.827  62.697  1.00 62.30           C  
ANISOU  978  CD1 LEU A 122     6964   8654   8055    -50   -262    -48       C  
ATOM    979  CD2 LEU A 122      23.448  51.095  60.795  1.00 69.92           C  
ANISOU  979  CD2 LEU A 122     7809   9709   9048   -139   -200    -68       C  
ATOM    980  N   GLN A 123      26.917  49.669  63.684  1.00 63.87           N  
ANISOU  980  N   GLN A 123     6966   8864   8439     10   -347   -287       N  
ATOM    981  CA  GLN A 123      27.852  49.433  64.778  1.00 66.54           C  
ANISOU  981  CA  GLN A 123     7295   9160   8829     60   -413   -347       C  
ATOM    982  C   GLN A 123      27.057  49.354  66.076  1.00 66.17           C  
ANISOU  982  C   GLN A 123     7339   9051   8752    115   -466   -334       C  
ATOM    983  O   GLN A 123      26.488  50.355  66.527  1.00 69.93           O  
ANISOU  983  O   GLN A 123     7853   9494   9222    106   -478   -292       O  
ATOM    984  CB  GLN A 123      28.907  50.536  64.847  1.00 66.56           C  
ANISOU  984  CB  GLN A 123     7234   9151   8904     30   -430   -361       C  
ATOM    985  CG  GLN A 123      29.983  50.298  65.903  1.00 69.30           C  
ANISOU  985  CG  GLN A 123     7562   9454   9314     80   -504   -428       C  
ATOM    986  CD  GLN A 123      31.003  51.423  65.978  1.00 74.10           C  
ANISOU  986  CD  GLN A 123     8105  10048  10001     48   -523   -442       C  
ATOM    987  OE1 GLN A 123      31.221  52.149  65.005  1.00 79.76           O  
ANISOU  987  OE1 GLN A 123     8768  10804  10735    -16   -469   -416       O  
ATOM    988  NE2 GLN A 123      31.637  51.569  67.137  1.00 66.37           N  
ANISOU  988  NE2 GLN A 123     7135   9013   9071     92   -603   -482       N  
ATOM    989  N   ASN A 124      27.011  48.165  66.673  1.00 61.63           N  
ANISOU  989  N   ASN A 124     6801   8458   8157    171   -496   -370       N  
ATOM    990  CA  ASN A 124      26.276  47.944  67.911  1.00 59.81           C  
ANISOU  990  CA  ASN A 124     6664   8170   7892    223   -541   -361       C  
ATOM    991  C   ASN A 124      27.190  47.605  69.080  1.00 65.20           C  
ANISOU  991  C   ASN A 124     7360   8802   8612    278   -621   -420       C  
ATOM    992  O   ASN A 124      26.702  47.191  70.137  1.00 66.77           O  
ANISOU  992  O   ASN A 124     7641   8952   8777    327   -661   -422       O  
ATOM    993  CB  ASN A 124      25.236  46.838  67.714  1.00 55.56           C  
ANISOU  993  CB  ASN A 124     6178   7644   7288    243   -512   -344       C  
ATOM    994  CG  ASN A 124      25.865  45.473  67.518  1.00 57.66           C  
ANISOU  994  CG  ASN A 124     6419   7928   7559    272   -521   -399       C  
ATOM    995  OD1 ASN A 124      27.007  45.359  67.071  1.00 60.84           O  
ANISOU  995  OD1 ASN A 124     6746   8356   8014    262   -525   -445       O  
ATOM    996  ND2 ASN A 124      25.117  44.426  67.848  1.00 54.44           N  
ANISOU  996  ND2 ASN A 124     6074   7507   7103    308   -524   -396       N  
ATOM    997  N   THR A 125      28.502  47.770  68.919  1.00 66.06           N  
ANISOU  997  N   THR A 125     7391   8918   8790    271   -645   -468       N  
ATOM    998  CA  THR A 125      29.461  47.439  69.962  1.00 69.29           C  
ANISOU  998  CA  THR A 125     7805   9279   9245    322   -728   -528       C  
ATOM    999  C   THR A 125      30.499  48.544  70.068  1.00 74.12           C  
ANISOU  999  C   THR A 125     8351   9877   9934    299   -758   -548       C  
ATOM   1000  O   THR A 125      30.916  49.116  69.056  1.00 76.45           O  
ANISOU 1000  O   THR A 125     8565  10218  10266    243   -707   -540       O  
ATOM   1001  CB  THR A 125      30.156  46.100  69.687  1.00 66.65           C  
ANISOU 1001  CB  THR A 125     7431   8963   8929    351   -738   -587       C  
ATOM   1002  OG1 THR A 125      30.728  46.117  68.374  1.00 73.75           O  
ANISOU 1002  OG1 THR A 125     8230   9927   9863    301   -676   -600       O  
ATOM   1003  CG2 THR A 125      29.160  44.963  69.783  1.00 57.87           C  
ANISOU 1003  CG2 THR A 125     6393   7851   7743    381   -723   -571       C  
ATOM   1004  N   GLY A 126      30.916  48.836  71.301  1.00 75.05           N  
ANISOU 1004  N   GLY A 126     8508   9930  10077    340   -840   -574       N  
ATOM   1005  CA  GLY A 126      31.870  49.892  71.555  1.00 75.71           C  
ANISOU 1005  CA  GLY A 126     8538   9991  10238    323   -881   -595       C  
ATOM   1006  C   GLY A 126      33.306  49.399  71.575  1.00 74.10           C  
ANISOU 1006  C   GLY A 126     8252   9783  10118    341   -928   -670       C  
ATOM   1007  O   GLY A 126      33.599  48.218  71.390  1.00 70.70           O  
ANISOU 1007  O   GLY A 126     7806   9367   9688    369   -931   -709       O  
ATOM   1008  N   ASP A 127      34.216  50.345  71.823  1.00 76.39           N  
ANISOU 1008  N   ASP A 127     8489  10049  10487    326   -968   -692       N  
ATOM   1009  CA  ASP A 127      35.646  50.065  71.757  1.00 73.39           C  
ANISOU 1009  CA  ASP A 127     8014   9665  10205    334  -1008   -764       C  
ATOM   1010  C   ASP A 127      36.108  49.078  72.821  1.00 75.02           C  
ANISOU 1010  C   ASP A 127     8264   9818  10423    409  -1105   -823       C  
ATOM   1011  O   ASP A 127      37.171  48.469  72.660  1.00 80.01           O  
ANISOU 1011  O   ASP A 127     8819  10452  11128    425  -1134   -887       O  
ATOM   1012  CB  ASP A 127      36.437  51.368  71.880  1.00 73.34           C  
ANISOU 1012  CB  ASP A 127     7947   9638  10281    301  -1035   -771       C  
ATOM   1013  CG  ASP A 127      36.156  52.329  70.741  1.00 80.04           C  
ANISOU 1013  CG  ASP A 127     8743  10540  11130    222   -941   -718       C  
ATOM   1014  OD1 ASP A 127      35.676  51.871  69.681  1.00 83.55           O  
ANISOU 1014  OD1 ASP A 127     9169  11047  11530    190   -855   -693       O  
ATOM   1015  OD2 ASP A 127      36.411  53.542  70.905  1.00 81.38           O  
ANISOU 1015  OD2 ASP A 127     8892  10688  11343    192   -957   -701       O  
ATOM   1016  N   LEU A 128      35.343  48.905  73.895  1.00 75.22           N  
ANISOU 1016  N   LEU A 128     8409   9792  10379    455  -1156   -802       N  
ATOM   1017  CA  LEU A 128      35.684  47.974  74.962  1.00 70.50           C  
ANISOU 1017  CA  LEU A 128     7871   9137   9779    526  -1251   -850       C  
ATOM   1018  C   LEU A 128      34.918  46.662  74.874  1.00 68.80           C  
ANISOU 1018  C   LEU A 128     7718   8937   9486    556  -1225   -841       C  
ATOM   1019  O   LEU A 128      35.086  45.804  75.745  1.00 73.06           O  
ANISOU 1019  O   LEU A 128     8320   9428  10013    614  -1301   -874       O  
ATOM   1020  CB  LEU A 128      35.424  48.622  76.326  1.00 73.02           C  
ANISOU 1020  CB  LEU A 128     8292   9381  10071    560  -1332   -839       C  
ATOM   1021  CG  LEU A 128      36.628  49.100  77.132  1.00 74.03           C  
ANISOU 1021  CG  LEU A 128     8391   9449  10288    584  -1439   -895       C  
ATOM   1022  CD1 LEU A 128      36.212  49.375  78.566  1.00 67.75           C  
ANISOU 1022  CD1 LEU A 128     7726   8577   9438    630  -1521   -886       C  
ATOM   1023  CD2 LEU A 128      37.749  48.073  77.085  1.00 82.47           C  
ANISOU 1023  CD2 LEU A 128     9394  10511  11430    618  -1494   -969       C  
ATOM   1024  N   GLY A 129      34.082  46.486  73.855  1.00 65.43           N  
ANISOU 1024  N   GLY A 129     7279   8572   9007    517  -1124   -796       N  
ATOM   1025  CA  GLY A 129      33.261  45.301  73.747  1.00 63.14           C  
ANISOU 1025  CA  GLY A 129     7050   8296   8643    541  -1096   -782       C  
ATOM   1026  C   GLY A 129      31.895  45.414  74.378  1.00 66.04           C  
ANISOU 1026  C   GLY A 129     7541   8639   8913    553  -1083   -723       C  
ATOM   1027  O   GLY A 129      31.169  44.414  74.428  1.00 64.87           O  
ANISOU 1027  O   GLY A 129     7453   8493   8702    576  -1066   -710       O  
ATOM   1028  N   GLU A 130      31.522  46.594  74.865  1.00 66.88           N  
ANISOU 1028  N   GLU A 130     7685   8719   9008    538  -1088   -687       N  
ATOM   1029  CA  GLU A 130      30.204  46.784  75.448  1.00 65.52           C  
ANISOU 1029  CA  GLU A 130     7623   8523   8748    546  -1068   -632       C  
ATOM   1030  C   GLU A 130      29.133  46.777  74.363  1.00 62.32           C  
ANISOU 1030  C   GLU A 130     7204   8178   8296    501   -963   -576       C  
ATOM   1031  O   GLU A 130      29.381  47.132  73.207  1.00 60.64           O  
ANISOU 1031  O   GLU A 130     6900   8022   8117    452   -907   -567       O  
ATOM   1032  CB  GLU A 130      30.154  48.098  76.229  1.00 65.02           C  
ANISOU 1032  CB  GLU A 130     7597   8415   8694    542  -1102   -615       C  
ATOM   1033  CG  GLU A 130      30.180  49.351  75.360  1.00 67.57           C  
ANISOU 1033  CG  GLU A 130     7841   8777   9057    479  -1048   -583       C  
ATOM   1034  CD  GLU A 130      31.584  49.762  74.948  1.00 69.66           C  
ANISOU 1034  CD  GLU A 130     7994   9053   9421    458  -1077   -629       C  
ATOM   1035  OE1 GLU A 130      32.494  48.909  74.977  1.00 67.12           O  
ANISOU 1035  OE1 GLU A 130     7633   8729   9142    486  -1119   -685       O  
ATOM   1036  OE2 GLU A 130      31.776  50.943  74.590  1.00 71.03           O  
ANISOU 1036  OE2 GLU A 130     8118   9236   9635    414  -1059   -609       O  
ATOM   1037  N   ALA A 131      27.932  46.349  74.742  1.00 57.71           N  
ANISOU 1037  N   ALA A 131     6713   7580   7633    518   -939   -538       N  
ATOM   1038  CA  ALA A 131      26.792  46.414  73.841  1.00 54.86           C  
ANISOU 1038  CA  ALA A 131     6350   7267   7227    479   -849   -482       C  
ATOM   1039  C   ALA A 131      26.217  47.824  73.868  1.00 58.88           C  
ANISOU 1039  C   ALA A 131     6868   7769   7734    444   -822   -434       C  
ATOM   1040  O   ALA A 131      25.922  48.361  74.939  1.00 60.65           O  
ANISOU 1040  O   ALA A 131     7166   7939   7940    468   -860   -427       O  
ATOM   1041  CB  ALA A 131      25.732  45.388  74.237  1.00 53.89           C  
ANISOU 1041  CB  ALA A 131     6317   7128   7029    510   -832   -462       C  
ATOM   1042  N   LEU A 132      26.062  48.424  72.687  1.00 62.12           N  
ANISOU 1042  N   LEU A 132     7207   8233   8162    387   -760   -402       N  
ATOM   1043  CA  LEU A 132      25.712  49.839  72.619  1.00 62.96           C  
ANISOU 1043  CA  LEU A 132     7307   8333   8281    350   -742   -361       C  
ATOM   1044  C   LEU A 132      24.226  50.081  72.858  1.00 60.90           C  
ANISOU 1044  C   LEU A 132     7123   8057   7959    350   -703   -306       C  
ATOM   1045  O   LEU A 132      23.859  51.085  73.478  1.00 59.45           O  
ANISOU 1045  O   LEU A 132     6977   7836   7777    349   -717   -285       O  
ATOM   1046  CB  LEU A 132      26.134  50.423  71.272  1.00 63.97           C  
ANISOU 1046  CB  LEU A 132     7335   8520   8451    288   -693   -346       C  
ATOM   1047  CG  LEU A 132      27.641  50.517  71.037  1.00 65.94           C  
ANISOU 1047  CG  LEU A 132     7497   8781   8776    279   -725   -399       C  
ATOM   1048  CD1 LEU A 132      27.928  51.097  69.660  1.00 60.56           C  
ANISOU 1048  CD1 LEU A 132     6725   8160   8126    210   -663   -377       C  
ATOM   1049  CD2 LEU A 132      28.306  51.341  72.131  1.00 60.98           C  
ANISOU 1049  CD2 LEU A 132     6885   8093   8193    301   -801   -424       C  
ATOM   1050  N   PHE A 133      23.351  49.196  72.375  1.00 62.64           N  
ANISOU 1050  N   PHE A 133     7365   8305   8132    350   -655   -284       N  
ATOM   1051  CA  PHE A 133      21.906  49.381  72.532  1.00 65.42           C  
ANISOU 1051  CA  PHE A 133     7780   8643   8433    347   -613   -233       C  
ATOM   1052  C   PHE A 133      21.192  48.034  72.535  1.00 69.67           C  
ANISOU 1052  C   PHE A 133     8364   9188   8919    373   -589   -231       C  
ATOM   1053  O   PHE A 133      20.443  47.707  71.610  1.00 72.04           O  
ANISOU 1053  O   PHE A 133     8645   9528   9199    346   -534   -199       O  
ATOM   1054  CB  PHE A 133      21.357  50.291  71.431  1.00 55.97           C  
ANISOU 1054  CB  PHE A 133     6533   7485   7248    288   -558   -182       C  
ATOM   1055  CG  PHE A 133      22.076  50.163  70.116  1.00 54.39           C  
ANISOU 1055  CG  PHE A 133     6242   7348   7077    245   -531   -188       C  
ATOM   1056  CD1 PHE A 133      21.772  49.131  69.242  1.00 50.57           C  
ANISOU 1056  CD1 PHE A 133     5740   6910   6565    237   -491   -185       C  
ATOM   1057  CD2 PHE A 133      23.050  51.079  69.749  1.00 55.98           C  
ANISOU 1057  CD2 PHE A 133     6375   7560   7333    212   -545   -197       C  
ATOM   1058  CE1 PHE A 133      22.425  49.013  68.034  1.00 52.93           C  
ANISOU 1058  CE1 PHE A 133     5959   7266   6885    197   -461   -193       C  
ATOM   1059  CE2 PHE A 133      23.711  50.964  68.541  1.00 54.06           C  
ANISOU 1059  CE2 PHE A 133     6050   7375   7114    170   -512   -204       C  
ATOM   1060  CZ  PHE A 133      23.396  49.932  67.682  1.00 57.22           C  
ANISOU 1060  CZ  PHE A 133     6438   7822   7481    162   -469   -202       C  
ATOM   1061  N   PRO A 134      21.367  47.238  73.596  1.00 65.04           N  
ANISOU 1061  N   PRO A 134     7844   8559   8309    425   -633   -264       N  
ATOM   1062  CA  PRO A 134      20.818  45.867  73.566  1.00 59.53           C  
ANISOU 1062  CA  PRO A 134     7185   7866   7566    448   -615   -267       C  
ATOM   1063  C   PRO A 134      19.291  45.797  73.636  1.00 61.07           C  
ANISOU 1063  C   PRO A 134     7438   8052   7713    443   -560   -217       C  
ATOM   1064  O   PRO A 134      18.708  44.926  72.966  1.00 68.74           O  
ANISOU 1064  O   PRO A 134     8403   9054   8662    435   -520   -204       O  
ATOM   1065  CB  PRO A 134      21.485  45.195  74.777  1.00 53.63           C  
ANISOU 1065  CB  PRO A 134     6500   7068   6810    504   -685   -313       C  
ATOM   1066  CG  PRO A 134      21.877  46.306  75.684  1.00 55.67           C  
ANISOU 1066  CG  PRO A 134     6784   7280   7087    513   -731   -321       C  
ATOM   1067  CD  PRO A 134      22.119  47.523  74.834  1.00 60.12           C  
ANISOU 1067  CD  PRO A 134     7264   7879   7699    463   -706   -301       C  
ATOM   1068  N   LYS A 135      18.640  46.674  74.419  1.00 55.01           N  
ANISOU 1068  N   LYS A 135     6725   7243   6933    447   -557   -193       N  
ATOM   1069  CA  LYS A 135      17.179  46.672  74.538  1.00 61.46           C  
ANISOU 1069  CA  LYS A 135     7593   8047   7713    443   -503   -150       C  
ATOM   1070  C   LYS A 135      16.493  47.119  73.259  1.00 64.23           C  
ANISOU 1070  C   LYS A 135     7880   8446   8080    393   -446   -106       C  
ATOM   1071  O   LYS A 135      15.486  46.535  72.846  1.00 68.62           O  
ANISOU 1071  O   LYS A 135     8447   9014   8612    386   -401    -79       O  
ATOM   1072  CB  LYS A 135      16.726  47.538  75.724  1.00 59.00           C  
ANISOU 1072  CB  LYS A 135     7353   7677   7388    461   -513   -142       C  
ATOM   1073  CG  LYS A 135      17.586  47.393  76.949  1.00 64.88           C  
ANISOU 1073  CG  LYS A 135     8157   8372   8122    505   -581   -186       C  
ATOM   1074  CD  LYS A 135      17.154  48.304  78.093  1.00 67.95           C  
ANISOU 1074  CD  LYS A 135     8620   8704   8495    521   -590   -180       C  
ATOM   1075  CE  LYS A 135      17.877  47.904  79.379  1.00 79.02           C  
ANISOU 1075  CE  LYS A 135    10102  10053   9870    569   -658   -223       C  
ATOM   1076  NZ  LYS A 135      17.233  48.510  80.574  1.00 83.58           N  
ANISOU 1076  NZ  LYS A 135    10774  10571  10410    590   -654   -217       N  
ATOM   1077  N   LEU A 136      16.975  48.206  72.681  1.00 62.03           N  
ANISOU 1077  N   LEU A 136     7538   8187   7842    358   -451    -97       N  
ATOM   1078  CA  LEU A 136      16.558  48.583  71.338  1.00 60.52           C  
ANISOU 1078  CA  LEU A 136     7282   8046   7666    307   -407    -59       C  
ATOM   1079  C   LEU A 136      16.790  47.441  70.356  1.00 62.22           C  
ANISOU 1079  C   LEU A 136     7457   8312   7870    298   -389    -70       C  
ATOM   1080  O   LEU A 136      15.898  47.068  69.582  1.00 61.15           O  
ANISOU 1080  O   LEU A 136     7314   8203   7717    278   -346    -39       O  
ATOM   1081  CB  LEU A 136      17.316  49.841  70.887  1.00 55.88           C  
ANISOU 1081  CB  LEU A 136     6634   7473   7126    271   -423    -54       C  
ATOM   1082  CG  LEU A 136      16.860  51.213  71.404  1.00 63.25           C  
ANISOU 1082  CG  LEU A 136     7587   8367   8078    262   -428    -27       C  
ATOM   1083  CD1 LEU A 136      17.770  52.314  70.862  1.00 65.36           C  
ANISOU 1083  CD1 LEU A 136     7788   8651   8394    224   -446    -26       C  
ATOM   1084  CD2 LEU A 136      15.412  51.471  71.022  1.00 62.44           C  
ANISOU 1084  CD2 LEU A 136     7501   8263   7961    244   -379     24       C  
ATOM   1085  N   GLU A 137      17.993  46.864  70.395  1.00 58.39           N  
ANISOU 1085  N   GLU A 137     6947   7841   7399    314   -423   -118       N  
ATOM   1086  CA  GLU A 137      18.341  45.773  69.494  1.00 56.99           C  
ANISOU 1086  CA  GLU A 137     6728   7711   7215    308   -408   -138       C  
ATOM   1087  C   GLU A 137      17.397  44.590  69.642  1.00 53.89           C  
ANISOU 1087  C   GLU A 137     6388   7309   6778    332   -387   -130       C  
ATOM   1088  O   GLU A 137      17.196  43.837  68.683  1.00 51.20           O  
ANISOU 1088  O   GLU A 137     6017   7011   6427    316   -358   -127       O  
ATOM   1089  CB  GLU A 137      19.780  45.330  69.752  1.00 53.08           C  
ANISOU 1089  CB  GLU A 137     6203   7218   6748    331   -456   -197       C  
ATOM   1090  CG  GLU A 137      20.401  44.521  68.634  1.00 57.04           C  
ANISOU 1090  CG  GLU A 137     6637   7775   7258    314   -438   -223       C  
ATOM   1091  CD  GLU A 137      21.893  44.748  68.529  1.00 64.53           C  
ANISOU 1091  CD  GLU A 137     7521   8738   8260    312   -472   -271       C  
ATOM   1092  OE1 GLU A 137      22.620  44.354  69.467  1.00 66.66           O  
ANISOU 1092  OE1 GLU A 137     7812   8970   8545    356   -528   -316       O  
ATOM   1093  OE2 GLU A 137      22.334  45.329  67.515  1.00 63.15           O  
ANISOU 1093  OE2 GLU A 137     7275   8608   8110    265   -442   -264       O  
ATOM   1094  N   ASN A 138      16.802  44.411  70.822  1.00 53.14           N  
ANISOU 1094  N   ASN A 138     6373   7160   6658    369   -400   -127       N  
ATOM   1095  CA  ASN A 138      15.938  43.251  71.019  1.00 56.15           C  
ANISOU 1095  CA  ASN A 138     6806   7530   7001    391   -379   -120       C  
ATOM   1096  C   ASN A 138      14.607  43.394  70.295  1.00 60.93           C  
ANISOU 1096  C   ASN A 138     7405   8151   7594    360   -322    -70       C  
ATOM   1097  O   ASN A 138      13.993  42.383  69.936  1.00 64.99           O  
ANISOU 1097  O   ASN A 138     7930   8676   8086    363   -298    -64       O  
ATOM   1098  CB  ASN A 138      15.688  43.012  72.503  1.00 46.39           C  
ANISOU 1098  CB  ASN A 138     5661   6227   5736    436   -404   -131       C  
ATOM   1099  CG  ASN A 138      15.315  41.579  72.793  1.00 46.66           C  
ANISOU 1099  CG  ASN A 138     5746   6249   5735    466   -401   -142       C  
ATOM   1100  OD1 ASN A 138      16.008  40.647  72.372  1.00 49.16           O  
ANISOU 1100  OD1 ASN A 138     6035   6589   6056    476   -421   -174       O  
ATOM   1101  ND2 ASN A 138      14.212  41.389  73.511  1.00 45.08           N  
ANISOU 1101  ND2 ASN A 138     5619   6009   5503    479   -374   -117       N  
ATOM   1102  N   LEU A 139      14.140  44.623  70.085  1.00 56.99           N  
ANISOU 1102  N   LEU A 139     6889   7651   7114    330   -304    -34       N  
ATOM   1103  CA  LEU A 139      12.842  44.835  69.459  1.00 57.30           C  
ANISOU 1103  CA  LEU A 139     6924   7699   7149    302   -257     14       C  
ATOM   1104  C   LEU A 139      12.801  44.194  68.077  1.00 60.26           C  
ANISOU 1104  C   LEU A 139     7245   8131   7520    272   -235     21       C  
ATOM   1105  O   LEU A 139      13.828  44.029  67.413  1.00 60.25           O  
ANISOU 1105  O   LEU A 139     7194   8170   7528    259   -249     -4       O  
ATOM   1106  CB  LEU A 139      12.539  46.330  69.358  1.00 58.16           C  
ANISOU 1106  CB  LEU A 139     7013   7799   7286    273   -251     47       C  
ATOM   1107  CG  LEU A 139      12.399  47.064  70.693  1.00 52.27           C  
ANISOU 1107  CG  LEU A 139     6323   6994   6544    300   -266     43       C  
ATOM   1108  CD1 LEU A 139      11.902  48.483  70.482  1.00 55.20           C  
ANISOU 1108  CD1 LEU A 139     6673   7355   6945    270   -255     79       C  
ATOM   1109  CD2 LEU A 139      11.469  46.302  71.623  1.00 48.21           C  
ANISOU 1109  CD2 LEU A 139     5884   6437   5997    335   -246     43       C  
ATOM   1110  N   ASP A 140      11.596  43.816  67.654  1.00 61.26           N  
ANISOU 1110  N   ASP A 140     7382   8259   7635    261   -201     53       N  
ATOM   1111  CA  ASP A 140      11.432  43.134  66.377  1.00 61.19           C  
ANISOU 1111  CA  ASP A 140     7333   8300   7618    235   -182     60       C  
ATOM   1112  C   ASP A 140      11.853  44.042  65.229  1.00 55.60           C  
ANISOU 1112  C   ASP A 140     6562   7636   6926    187   -178     78       C  
ATOM   1113  O   ASP A 140      11.607  45.251  65.249  1.00 63.60           O  
ANISOU 1113  O   ASP A 140     7567   8637   7961    165   -177    108       O  
ATOM   1114  CB  ASP A 140       9.979  42.691  66.197  1.00 71.77           C  
ANISOU 1114  CB  ASP A 140     8696   9624   8948    232   -150     94       C  
ATOM   1115  CG  ASP A 140       9.711  42.121  64.819  1.00 80.19           C  
ANISOU 1115  CG  ASP A 140     9724  10740  10007    201   -134    105       C  
ATOM   1116  OD1 ASP A 140      10.304  41.074  64.484  1.00 86.99           O  
ANISOU 1116  OD1 ASP A 140    10575  11628  10850    212   -141     72       O  
ATOM   1117  OD2 ASP A 140       8.912  42.723  64.071  1.00 82.78           O  
ANISOU 1117  OD2 ASP A 140    10031  11077  10346    167   -118    146       O  
ATOM   1118  N   LEU A 141      12.498  43.451  64.222  1.00 54.81           N  
ANISOU 1118  N   LEU A 141     6420   7588   6817    169   -174     59       N  
ATOM   1119  CA  LEU A 141      13.050  44.245  63.129  1.00 59.39           C  
ANISOU 1119  CA  LEU A 141     6945   8214   7409    120   -167     72       C  
ATOM   1120  C   LEU A 141      11.946  44.875  62.285  1.00 63.99           C  
ANISOU 1120  C   LEU A 141     7520   8802   7989     80   -146    128       C  
ATOM   1121  O   LEU A 141      11.923  46.095  62.084  1.00 63.85           O  
ANISOU 1121  O   LEU A 141     7487   8782   7991     49   -148    159       O  
ATOM   1122  CB  LEU A 141      13.964  43.382  62.261  1.00 51.99           C  
ANISOU 1122  CB  LEU A 141     5968   7329   6458    112   -162     34       C  
ATOM   1123  CG  LEU A 141      14.525  44.121  61.046  1.00 52.55           C  
ANISOU 1123  CG  LEU A 141     5983   7449   6532     57   -146     47       C  
ATOM   1124  CD1 LEU A 141      15.246  45.392  61.472  1.00 51.61           C  
ANISOU 1124  CD1 LEU A 141     5845   7316   6447     44   -161     51       C  
ATOM   1125  CD2 LEU A 141      15.445  43.226  60.246  1.00 54.76           C  
ANISOU 1125  CD2 LEU A 141     6225   7780   6800     50   -134      3       C  
ATOM   1126  N   LYS A 142      11.028  44.053  61.771  1.00 62.07           N  
ANISOU 1126  N   LYS A 142     7290   8567   7726     78   -129    142       N  
ATOM   1127  CA  LYS A 142       9.969  44.561  60.903  1.00 66.36           C  
ANISOU 1127  CA  LYS A 142     7827   9116   8270     41   -116    194       C  
ATOM   1128  C   LYS A 142       9.102  45.584  61.628  1.00 69.21           C  
ANISOU 1128  C   LYS A 142     8210   9426   8661     44   -119    230       C  
ATOM   1129  O   LYS A 142       8.778  46.643  61.078  1.00 68.27           O  
ANISOU 1129  O   LYS A 142     8074   9308   8558      8   -121    269       O  
ATOM   1130  CB  LYS A 142       9.106  43.405  60.394  1.00 68.64           C  
ANISOU 1130  CB  LYS A 142     8129   9414   8538     46   -103    197       C  
ATOM   1131  CG  LYS A 142       9.452  42.905  59.003  1.00 74.60           C  
ANISOU 1131  CG  LYS A 142     8854  10227   9265     13    -95    191       C  
ATOM   1132  CD  LYS A 142       8.293  42.101  58.420  1.00 87.48           C  
ANISOU 1132  CD  LYS A 142    10499  11857  10882     10    -87    210       C  
ATOM   1133  CE  LYS A 142       8.781  40.914  57.600  1.00 94.55           C  
ANISOU 1133  CE  LYS A 142    11382  12798  11745      8    -81    175       C  
ATOM   1134  NZ  LYS A 142       9.056  39.716  58.446  1.00 94.77           N  
ANISOU 1134  NZ  LYS A 142    11430  12809  11769     57    -84    130       N  
ATOM   1135  N   LYS A 143       8.726  45.286  62.873  1.00 63.59           N  
ANISOU 1135  N   LYS A 143     7539   8666   7955     88   -120    216       N  
ATOM   1136  CA  LYS A 143       7.768  46.128  63.582  1.00 69.71           C  
ANISOU 1136  CA  LYS A 143     8337   9390   8757     94   -115    246       C  
ATOM   1137  C   LYS A 143       8.385  47.462  63.991  1.00 68.44           C  
ANISOU 1137  C   LYS A 143     8168   9216   8621     85   -133    251       C  
ATOM   1138  O   LYS A 143       7.787  48.522  63.778  1.00 70.24           O  
ANISOU 1138  O   LYS A 143     8385   9426   8875     62   -134    288       O  
ATOM   1139  CB  LYS A 143       7.231  45.391  64.812  1.00 81.05           C  
ANISOU 1139  CB  LYS A 143     9826  10781  10189    141   -105    227       C  
ATOM   1140  CG  LYS A 143       5.955  44.591  64.574  1.00 86.82           C  
ANISOU 1140  CG  LYS A 143    10570  11499  10918    144    -81    246       C  
ATOM   1141  CD  LYS A 143       5.544  43.826  65.830  1.00 90.14           C  
ANISOU 1141  CD  LYS A 143    11045  11874  11329    188    -66    226       C  
ATOM   1142  CE  LYS A 143       5.283  44.771  66.997  1.00 92.50           C  
ANISOU 1142  CE  LYS A 143    11376  12122  11647    206    -60    230       C  
ATOM   1143  NZ  LYS A 143       5.464  44.103  68.318  1.00 93.69           N  
ANISOU 1143  NZ  LYS A 143    11588  12236  11773    250    -55    199       N  
ATOM   1144  N   ASP A 144       9.583  47.434  64.574  1.00 67.53           N  
ANISOU 1144  N   ASP A 144     8054   9104   8501    104   -151    212       N  
ATOM   1145  CA  ASP A 144      10.087  48.587  65.312  1.00 65.70           C  
ANISOU 1145  CA  ASP A 144     7826   8844   8294    107   -170    210       C  
ATOM   1146  C   ASP A 144      11.442  49.091  64.836  1.00 60.72           C  
ANISOU 1146  C   ASP A 144     7150   8248   7671     83   -190    193       C  
ATOM   1147  O   ASP A 144      11.612  50.304  64.661  1.00 62.96           O  
ANISOU 1147  O   ASP A 144     7413   8526   7982     55   -200    216       O  
ATOM   1148  CB  ASP A 144      10.152  48.239  66.807  1.00 70.17           C  
ANISOU 1148  CB  ASP A 144     8446   9362   8853    160   -179    178       C  
ATOM   1149  CG  ASP A 144       8.846  47.673  67.325  1.00 73.69           C  
ANISOU 1149  CG  ASP A 144     8937   9773   9290    183   -152    191       C  
ATOM   1150  OD1 ASP A 144       7.789  48.286  67.058  1.00 73.84           O  
ANISOU 1150  OD1 ASP A 144     8950   9775   9330    164   -135    229       O  
ATOM   1151  OD2 ASP A 144       8.875  46.616  67.992  1.00 77.11           O  
ANISOU 1151  OD2 ASP A 144     9409  10192   9696    218   -149    163       O  
ATOM   1152  N   ARG A 145      12.420  48.206  64.627  1.00 54.60           N  
ANISOU 1152  N   ARG A 145     6359   7507   6880     92   -195    153       N  
ATOM   1153  CA  ARG A 145      13.789  48.660  64.390  1.00 60.51           C  
ANISOU 1153  CA  ARG A 145     7065   8282   7645     75   -213    129       C  
ATOM   1154  C   ARG A 145      13.917  49.399  63.060  1.00 66.24           C  
ANISOU 1154  C   ARG A 145     7742   9049   8378     14   -197    163       C  
ATOM   1155  O   ARG A 145      14.371  50.551  63.016  1.00 71.78           O  
ANISOU 1155  O   ARG A 145     8421   9745   9106    -12   -209    177       O  
ATOM   1156  CB  ARG A 145      14.751  47.473  64.456  1.00 62.31           C  
ANISOU 1156  CB  ARG A 145     7283   8534   7859    100   -221     75       C  
ATOM   1157  CG  ARG A 145      14.541  46.594  65.677  1.00 62.20           C  
ANISOU 1157  CG  ARG A 145     7326   8478   7831    158   -237     45       C  
ATOM   1158  CD  ARG A 145      15.843  46.296  66.401  1.00 59.33           C  
ANISOU 1158  CD  ARG A 145     6958   8105   7480    190   -274    -10       C  
ATOM   1159  NE  ARG A 145      16.813  45.621  65.544  1.00 62.08           N  
ANISOU 1159  NE  ARG A 145     7252   8504   7830    177   -271    -43       N  
ATOM   1160  CZ  ARG A 145      16.769  44.329  65.234  1.00 60.86           C  
ANISOU 1160  CZ  ARG A 145     7102   8370   7653    194   -263    -66       C  
ATOM   1161  NH1 ARG A 145      15.796  43.560  65.706  1.00 48.08           N  
ANISOU 1161  NH1 ARG A 145     5538   6724   6006    223   -256    -56       N  
ATOM   1162  NH2 ARG A 145      17.701  43.806  64.448  1.00 66.87           N  
ANISOU 1162  NH2 ARG A 145     7809   9176   8420    182   -258   -101       N  
ATOM   1163  N   ALA A 146      13.531  48.748  61.959  1.00 62.87           N  
ANISOU 1163  N   ALA A 146     7301   8663   7924    -10   -173    176       N  
ATOM   1164  CA  ALA A 146      13.591  49.406  60.653  1.00 58.19           C  
ANISOU 1164  CA  ALA A 146     6672   8109   7327    -70   -158    212       C  
ATOM   1165  C   ALA A 146      12.775  50.695  60.607  1.00 59.72           C  
ANISOU 1165  C   ALA A 146     6875   8272   7544    -96   -165    267       C  
ATOM   1166  O   ALA A 146      13.304  51.718  60.129  1.00 66.02           O  
ANISOU 1166  O   ALA A 146     7645   9081   8358   -137   -169    286       O  
ATOM   1167  CB  ALA A 146      13.160  48.420  59.560  1.00 51.06           C  
ANISOU 1167  CB  ALA A 146     5766   7249   6387    -86   -134    217       C  
ATOM   1168  N   PRO A 147      11.519  50.736  61.079  1.00 56.91           N  
ANISOU 1168  N   PRO A 147     6554   7874   7193    -76   -167    292       N  
ATOM   1169  CA  PRO A 147      10.824  52.032  61.139  1.00 56.28           C  
ANISOU 1169  CA  PRO A 147     6480   7759   7145    -96   -179    338       C  
ATOM   1170  C   PRO A 147      11.579  53.076  61.940  1.00 60.09           C  
ANISOU 1170  C   PRO A 147     6957   8214   7661    -91   -200    328       C  
ATOM   1171  O   PRO A 147      11.577  54.255  61.560  1.00 64.97           O  
ANISOU 1171  O   PRO A 147     7558   8823   8303   -128   -211    362       O  
ATOM   1172  CB  PRO A 147       9.476  51.677  61.785  1.00 52.24           C  
ANISOU 1172  CB  PRO A 147     6006   7204   6639    -61   -173    350       C  
ATOM   1173  CG  PRO A 147       9.269  50.249  61.456  1.00 54.28           C  
ANISOU 1173  CG  PRO A 147     6272   7489   6861    -46   -156    330       C  
ATOM   1174  CD  PRO A 147      10.636  49.634  61.510  1.00 59.89           C  
ANISOU 1174  CD  PRO A 147     6967   8236   7553    -37   -157    282       C  
ATOM   1175  N   LEU A 148      12.235  52.676  63.036  1.00 61.81           N  
ANISOU 1175  N   LEU A 148     7190   8414   7881    -47   -211    280       N  
ATOM   1176  CA  LEU A 148      13.002  53.642  63.816  1.00 61.75           C  
ANISOU 1176  CA  LEU A 148     7178   8378   7907    -41   -237    266       C  
ATOM   1177  C   LEU A 148      14.163  54.197  63.005  1.00 57.27           C  
ANISOU 1177  C   LEU A 148     6560   7849   7352    -87   -240    266       C  
ATOM   1178  O   LEU A 148      14.447  55.398  63.061  1.00 60.41           O  
ANISOU 1178  O   LEU A 148     6943   8229   7783   -111   -257    284       O  
ATOM   1179  CB  LEU A 148      13.510  53.017  65.118  1.00 60.32           C  
ANISOU 1179  CB  LEU A 148     7028   8169   7721     16   -253    214       C  
ATOM   1180  CG  LEU A 148      14.636  53.806  65.803  1.00 63.39           C  
ANISOU 1180  CG  LEU A 148     7404   8538   8142     21   -287    187       C  
ATOM   1181  CD1 LEU A 148      14.077  54.990  66.585  1.00 61.35           C  
ANISOU 1181  CD1 LEU A 148     7174   8225   7912     29   -303    208       C  
ATOM   1182  CD2 LEU A 148      15.465  52.913  66.711  1.00 69.47           C  
ANISOU 1182  CD2 LEU A 148     8193   9300   8901     69   -308    129       C  
ATOM   1183  N   LEU A 149      14.840  53.343  62.235  1.00 51.77           N  
ANISOU 1183  N   LEU A 149     5834   7205   6631   -101   -223    243       N  
ATOM   1184  CA  LEU A 149      15.894  53.847  61.362  1.00 59.40           C  
ANISOU 1184  CA  LEU A 149     6750   8212   7609   -150   -216    244       C  
ATOM   1185  C   LEU A 149      15.344  54.822  60.327  1.00 68.20           C  
ANISOU 1185  C   LEU A 149     7854   9335   8724   -209   -206    306       C  
ATOM   1186  O   LEU A 149      16.019  55.798  59.972  1.00 68.52           O  
ANISOU 1186  O   LEU A 149     7865   9381   8788   -251   -210    320       O  
ATOM   1187  CB  LEU A 149      16.621  52.686  60.681  1.00 55.23           C  
ANISOU 1187  CB  LEU A 149     6194   7739   7053   -154   -192    206       C  
ATOM   1188  CG  LEU A 149      17.481  51.830  61.617  1.00 57.88           C  
ANISOU 1188  CG  LEU A 149     6528   8067   7397   -102   -209    141       C  
ATOM   1189  CD1 LEU A 149      18.411  50.926  60.823  1.00 57.20           C  
ANISOU 1189  CD1 LEU A 149     6399   8037   7298   -114   -186    102       C  
ATOM   1190  CD2 LEU A 149      18.274  52.700  62.584  1.00 53.67           C  
ANISOU 1190  CD2 LEU A 149     5985   7495   6910    -88   -245    121       C  
ATOM   1191  N   ASP A 150      14.117  54.593  59.848  1.00 63.27           N  
ANISOU 1191  N   ASP A 150     7255   8708   8076   -215   -196    343       N  
ATOM   1192  CA  ASP A 150      13.509  55.549  58.923  1.00 68.83           C  
ANISOU 1192  CA  ASP A 150     7957   9413   8783   -268   -196    404       C  
ATOM   1193  C   ASP A 150      13.229  56.886  59.608  1.00 71.96           C  
ANISOU 1193  C   ASP A 150     8362   9754   9226   -268   -225    430       C  
ATOM   1194  O   ASP A 150      13.547  57.956  59.067  1.00 73.18           O  
ANISOU 1194  O   ASP A 150     8498   9908   9399   -316   -233    463       O  
ATOM   1195  CB  ASP A 150      12.225  54.966  58.333  1.00 76.32           C  
ANISOU 1195  CB  ASP A 150     8931  10365   9703   -268   -188    435       C  
ATOM   1196  CG  ASP A 150      12.495  53.941  57.249  1.00 80.92           C  
ANISOU 1196  CG  ASP A 150     9502  11007  10237   -290   -160    424       C  
ATOM   1197  OD1 ASP A 150      13.603  53.966  56.672  1.00 81.22           O  
ANISOU 1197  OD1 ASP A 150     9510  11087  10264   -321   -144    407       O  
ATOM   1198  OD2 ASP A 150      11.601  53.113  56.973  1.00 81.13           O  
ANISOU 1198  OD2 ASP A 150     9550  11038  10238   -276   -154    430       O  
ATOM   1199  N   LYS A 151      12.634  56.845  60.804  1.00 66.04           N  
ANISOU 1199  N   LYS A 151     7642   8954   8495   -216   -240    415       N  
ATOM   1200  CA  LYS A 151      12.322  58.081  61.516  1.00 65.52           C  
ANISOU 1200  CA  LYS A 151     7588   8833   8474   -211   -266    434       C  
ATOM   1201  C   LYS A 151      13.593  58.863  61.836  1.00 71.96           C  
ANISOU 1201  C   LYS A 151     8376   9645   9319   -225   -284    415       C  
ATOM   1202  O   LYS A 151      13.647  60.086  61.652  1.00 74.39           O  
ANISOU 1202  O   LYS A 151     8673   9931   9660   -258   -302    448       O  
ATOM   1203  CB  LYS A 151      11.527  57.764  62.788  1.00 69.94           C  
ANISOU 1203  CB  LYS A 151     8189   9343   9042   -150   -271    413       C  
ATOM   1204  CG  LYS A 151      10.996  58.973  63.570  1.00 83.56           C  
ANISOU 1204  CG  LYS A 151     9931  11006  10813   -139   -294    430       C  
ATOM   1205  CD  LYS A 151      10.692  60.177  62.683  1.00 95.21           C  
ANISOU 1205  CD  LYS A 151    11385  12475  12317   -192   -308    485       C  
ATOM   1206  CE  LYS A 151       9.439  59.978  61.826  1.00102.09           C  
ANISOU 1206  CE  LYS A 151    12262  13350  13180   -210   -299    529       C  
ATOM   1207  NZ  LYS A 151       8.181  60.380  62.519  1.00104.50           N  
ANISOU 1207  NZ  LYS A 151    12590  13595  13519   -180   -305    541       N  
ATOM   1208  N   LEU A 152      14.633  58.168  62.306  1.00 70.19           N  
ANISOU 1208  N   LEU A 152     8141   9440   9088   -200   -283    361       N  
ATOM   1209  CA  LEU A 152      15.905  58.831  62.576  1.00 69.54           C  
ANISOU 1209  CA  LEU A 152     8027   9356   9039   -213   -301    338       C  
ATOM   1210  C   LEU A 152      16.497  59.417  61.303  1.00 75.18           C  
ANISOU 1210  C   LEU A 152     8698  10110   9757   -284   -286    370       C  
ATOM   1211  O   LEU A 152      17.084  60.506  61.328  1.00 74.97           O  
ANISOU 1211  O   LEU A 152     8648  10066   9769   -313   -303    382       O  
ATOM   1212  CB  LEU A 152      16.887  57.854  63.222  1.00 64.07           C  
ANISOU 1212  CB  LEU A 152     7327   8677   8340   -173   -305    273       C  
ATOM   1213  CG  LEU A 152      16.472  57.314  64.591  1.00 59.47           C  
ANISOU 1213  CG  LEU A 152     6794   8050   7751   -104   -324    239       C  
ATOM   1214  CD1 LEU A 152      17.389  56.188  65.020  1.00 63.81           C  
ANISOU 1214  CD1 LEU A 152     7339   8619   8288    -69   -330    180       C  
ATOM   1215  CD2 LEU A 152      16.458  58.423  65.625  1.00 54.55           C  
ANISOU 1215  CD2 LEU A 152     6192   7368   7166    -87   -360    239       C  
ATOM   1216  N   ARG A 153      16.352  58.710  60.178  1.00 71.74           N  
ANISOU 1216  N   ARG A 153     8253   9727   9280   -313   -253    384       N  
ATOM   1217  CA  ARG A 153      16.756  59.289  58.901  1.00 74.59           C  
ANISOU 1217  CA  ARG A 153     8583  10124   9634   -384   -234    421       C  
ATOM   1218  C   ARG A 153      16.039  60.608  58.651  1.00 77.38           C  
ANISOU 1218  C   ARG A 153     8951  10439  10010   -419   -255    483       C  
ATOM   1219  O   ARG A 153      16.648  61.573  58.171  1.00 76.73           O  
ANISOU 1219  O   ARG A 153     8844  10359   9950   -470   -258    507       O  
ATOM   1220  CB  ARG A 153      16.483  58.311  57.758  1.00 74.41           C  
ANISOU 1220  CB  ARG A 153     8561  10156   9555   -406   -197    429       C  
ATOM   1221  CG  ARG A 153      17.511  58.381  56.639  1.00 77.98           C  
ANISOU 1221  CG  ARG A 153     8974  10664   9992   -467   -163    429       C  
ATOM   1222  CD  ARG A 153      17.078  57.605  55.395  1.00 85.37           C  
ANISOU 1222  CD  ARG A 153     9921  11650  10867   -496   -129    448       C  
ATOM   1223  NE  ARG A 153      16.374  56.357  55.695  1.00 92.83           N  
ANISOU 1223  NE  ARG A 153    10891  12599  11783   -444   -128    422       N  
ATOM   1224  CZ  ARG A 153      16.921  55.294  56.283  1.00 96.94           C  
ANISOU 1224  CZ  ARG A 153    11399  13132  12301   -397   -120    360       C  
ATOM   1225  NH1 ARG A 153      18.194  55.308  56.655  1.00 99.56           N  
ANISOU 1225  NH1 ARG A 153    11692  13475  12662   -393   -116    314       N  
ATOM   1226  NH2 ARG A 153      16.189  54.210  56.505  1.00 95.76           N  
ANISOU 1226  NH2 ARG A 153    11278  12983  12125   -354   -120    345       N  
ATOM   1227  N   GLU A 154      14.749  60.679  58.991  1.00 78.81           N  
ANISOU 1227  N   GLU A 154     9169  10582  10191   -392   -271    508       N  
ATOM   1228  CA  GLU A 154      13.996  61.906  58.748  1.00 81.63           C  
ANISOU 1228  CA  GLU A 154     9540  10900  10577   -422   -296    566       C  
ATOM   1229  C   GLU A 154      14.457  63.037  59.664  1.00 77.57           C  
ANISOU 1229  C   GLU A 154     9018  10336  10120   -413   -328    558       C  
ATOM   1230  O   GLU A 154      14.806  64.124  59.190  1.00 82.29           O  
ANISOU 1230  O   GLU A 154     9600  10925  10743   -463   -341    593       O  
ATOM   1231  CB  GLU A 154      12.498  61.655  58.917  1.00 90.93           C  
ANISOU 1231  CB  GLU A 154    10752  12046  11749   -391   -304    588       C  
ATOM   1232  CG  GLU A 154      11.713  62.875  59.384  1.00101.35           C  
ANISOU 1232  CG  GLU A 154    12087  13301  13119   -388   -339    622       C  
ATOM   1233  CD  GLU A 154      10.284  62.541  59.760  1.00111.60           C  
ANISOU 1233  CD  GLU A 154    13415  14565  14422   -349   -342    631       C  
ATOM   1234  OE1 GLU A 154       9.676  61.676  59.094  1.00114.00           O  
ANISOU 1234  OE1 GLU A 154    13727  14898  14691   -352   -325    641       O  
ATOM   1235  OE2 GLU A 154       9.771  63.137  60.730  1.00116.42           O  
ANISOU 1235  OE2 GLU A 154    14039  15119  15074   -315   -361    625       O  
ATOM   1236  N   ILE A 155      14.467  62.807  60.982  1.00 80.50           N  
ANISOU 1236  N   ILE A 155     9404  10672  10509   -352   -342    514       N  
ATOM   1237  CA  ILE A 155      14.771  63.902  61.900  1.00 71.91           C  
ANISOU 1237  CA  ILE A 155     8317   9531   9474   -340   -377    506       C  
ATOM   1238  C   ILE A 155      16.245  64.283  61.866  1.00 70.53           C  
ANISOU 1238  C   ILE A 155     8102   9374   9323   -367   -383    483       C  
ATOM   1239  O   ILE A 155      16.609  65.369  62.331  1.00 72.77           O  
ANISOU 1239  O   ILE A 155     8378   9617   9654   -376   -413    487       O  
ATOM   1240  CB  ILE A 155      14.341  63.567  63.341  1.00 67.86           C  
ANISOU 1240  CB  ILE A 155     7840   8974   8969   -268   -391    464       C  
ATOM   1241  CG1 ILE A 155      15.408  62.729  64.048  1.00 69.60           C  
ANISOU 1241  CG1 ILE A 155     8055   9212   9178   -232   -390    401       C  
ATOM   1242  CG2 ILE A 155      12.997  62.859  63.352  1.00 63.93           C  
ANISOU 1242  CG2 ILE A 155     7376   8470   8444   -239   -373    477       C  
ATOM   1243  CD1 ILE A 155      15.281  62.735  65.555  1.00 72.27           C  
ANISOU 1243  CD1 ILE A 155     8431   9497   9529   -169   -414    360       C  
ATOM   1244  N   LEU A 156      17.111  63.422  61.327  1.00 67.75           N  
ANISOU 1244  N   LEU A 156     7721   9078   8943   -381   -354    456       N  
ATOM   1245  CA  LEU A 156      18.523  63.768  61.230  1.00 72.83           C  
ANISOU 1245  CA  LEU A 156     8317   9738   9615   -410   -355    432       C  
ATOM   1246  C   LEU A 156      18.796  64.831  60.175  1.00 81.10           C  
ANISOU 1246  C   LEU A 156     9340  10796  10680   -488   -348    485       C  
ATOM   1247  O   LEU A 156      19.904  65.378  60.146  1.00 83.06           O  
ANISOU 1247  O   LEU A 156     9547  11047  10965   -517   -352    472       O  
ATOM   1248  CB  LEU A 156      19.357  62.520  60.940  1.00 73.10           C  
ANISOU 1248  CB  LEU A 156     8324   9829   9621   -402   -324    384       C  
ATOM   1249  CG  LEU A 156      19.803  61.743  62.181  1.00 70.14           C  
ANISOU 1249  CG  LEU A 156     7958   9437   9255   -333   -345    317       C  
ATOM   1250  CD1 LEU A 156      20.444  60.420  61.790  1.00 71.72           C  
ANISOU 1250  CD1 LEU A 156     8134   9693   9425   -323   -314    273       C  
ATOM   1251  CD2 LEU A 156      20.742  62.577  63.037  1.00 64.94           C  
ANISOU 1251  CD2 LEU A 156     7278   8739   8656   -325   -385    288       C  
ATOM   1252  N   LYS A 157      17.821  65.134  59.313  1.00 77.97           N  
ANISOU 1252  N   LYS A 157     8965  10402  10258   -522   -340    545       N  
ATOM   1253  CA  LYS A 157      17.976  66.240  58.376  1.00 79.16           C  
ANISOU 1253  CA  LYS A 157     9103  10552  10423   -595   -341    602       C  
ATOM   1254  C   LYS A 157      18.090  67.578  59.095  1.00 80.56           C  
ANISOU 1254  C   LYS A 157     9278  10665  10665   -596   -386    614       C  
ATOM   1255  O   LYS A 157      18.631  68.533  58.526  1.00 83.54           O  
ANISOU 1255  O   LYS A 157     9633  11039  11067   -656   -389    647       O  
ATOM   1256  CB  LYS A 157      16.803  66.261  57.392  1.00 82.00           C  
ANISOU 1256  CB  LYS A 157     9495  10918  10743   -624   -335    663       C  
ATOM   1257  CG  LYS A 157      16.566  64.933  56.681  1.00 87.38           C  
ANISOU 1257  CG  LYS A 157    10184  11658  11360   -620   -295    652       C  
ATOM   1258  CD  LYS A 157      16.238  65.127  55.206  1.00 94.70           C  
ANISOU 1258  CD  LYS A 157    11123  12616  12243   -689   -277    711       C  
ATOM   1259  CE  LYS A 157      14.752  65.390  54.990  1.00 97.68           C  
ANISOU 1259  CE  LYS A 157    11542  12957  12613   -682   -307    762       C  
ATOM   1260  NZ  LYS A 157      14.499  66.143  53.728  1.00 97.52           N  
ANISOU 1260  NZ  LYS A 157    11538  12943  12574   -756   -312    832       N  
ATOM   1261  N   ASP A 158      17.604  67.662  60.333  1.00 79.51           N  
ANISOU 1261  N   ASP A 158     9169  10482  10558   -533   -419    587       N  
ATOM   1262  CA  ASP A 158      17.696  68.873  61.137  1.00 78.43           C  
ANISOU 1262  CA  ASP A 158     9035  10283  10483   -526   -464    590       C  
ATOM   1263  C   ASP A 158      18.971  68.950  61.967  1.00 77.47           C  
ANISOU 1263  C   ASP A 158     8883  10153  10399   -508   -479    533       C  
ATOM   1264  O   ASP A 158      19.232  69.996  62.571  1.00 79.41           O  
ANISOU 1264  O   ASP A 158     9125  10348  10698   -509   -518    533       O  
ATOM   1265  CB  ASP A 158      16.486  68.980  62.071  1.00 80.50           C  
ANISOU 1265  CB  ASP A 158     9343  10491  10755   -467   -490    587       C  
ATOM   1266  CG  ASP A 158      15.215  69.348  61.337  1.00 83.91           C  
ANISOU 1266  CG  ASP A 158     9797  10908  11176   -490   -492    648       C  
ATOM   1267  OD1 ASP A 158      15.275  69.536  60.104  1.00 86.09           O  
ANISOU 1267  OD1 ASP A 158    10061  11216  11433   -552   -478    696       O  
ATOM   1268  OD2 ASP A 158      14.157  69.452  61.994  1.00 84.83           O  
ANISOU 1268  OD2 ASP A 158     9946  10982  11306   -446   -507    648       O  
ATOM   1269  N   TYR A 159      19.762  67.880  62.021  1.00 79.87           N  
ANISOU 1269  N   TYR A 159     9164  10501  10680   -491   -455    484       N  
ATOM   1270  CA  TYR A 159      20.979  67.864  62.832  1.00 79.08           C  
ANISOU 1270  CA  TYR A 159     9034  10392  10620   -469   -476    425       C  
ATOM   1271  C   TYR A 159      22.027  68.755  62.180  1.00 78.48           C  
ANISOU 1271  C   TYR A 159     8905  10324  10588   -538   -473    443       C  
ATOM   1272  O   TYR A 159      22.675  68.368  61.205  1.00 77.81           O  
ANISOU 1272  O   TYR A 159     8782  10294  10487   -585   -430    446       O  
ATOM   1273  CB  TYR A 159      21.496  66.440  62.998  1.00 77.84           C  
ANISOU 1273  CB  TYR A 159     8866  10279  10430   -432   -452    369       C  
ATOM   1274  CG  TYR A 159      22.604  66.320  64.020  1.00 73.78           C  
ANISOU 1274  CG  TYR A 159     8331   9745   9959   -395   -486    303       C  
ATOM   1275  CD1 TYR A 159      22.317  66.109  65.362  1.00 70.96           C  
ANISOU 1275  CD1 TYR A 159     8017   9342   9604   -325   -526    264       C  
ATOM   1276  CD2 TYR A 159      23.937  66.426  63.644  1.00 71.14           C  
ANISOU 1276  CD2 TYR A 159     7933   9436   9662   -432   -478    279       C  
ATOM   1277  CE1 TYR A 159      23.325  66.003  66.303  1.00 68.58           C  
ANISOU 1277  CE1 TYR A 159     7702   9018   9339   -290   -565    204       C  
ATOM   1278  CE2 TYR A 159      24.953  66.322  64.577  1.00 72.30           C  
ANISOU 1278  CE2 TYR A 159     8057   9561   9855   -397   -516    217       C  
ATOM   1279  CZ  TYR A 159      24.640  66.110  65.905  1.00 69.96           C  
ANISOU 1279  CZ  TYR A 159     7809   9216   9556   -326   -563    181       C  
ATOM   1280  OH  TYR A 159      25.647  66.005  66.836  1.00 68.00           O  
ANISOU 1280  OH  TYR A 159     7544   8942   9352   -290   -609    119       O  
ATOM   1281  N   LYS A 160      22.204  69.956  62.726  1.00 75.30           N  
ANISOU 1281  N   LYS A 160     8501   9867  10244   -545   -516    452       N  
ATOM   1282  CA  LYS A 160      23.172  70.901  62.188  1.00 79.48           C  
ANISOU 1282  CA  LYS A 160     8981  10395  10823   -612   -517    471       C  
ATOM   1283  C   LYS A 160      24.238  71.216  63.228  1.00 84.41           C  
ANISOU 1283  C   LYS A 160     9576  10985  11511   -585   -559    413       C  
ATOM   1284  O   LYS A 160      24.442  72.382  63.584  1.00 92.06           O  
ANISOU 1284  O   LYS A 160    10539  11903  12537   -602   -599    427       O  
ATOM   1285  CB  LYS A 160      22.467  72.181  61.730  1.00 77.30           C  
ANISOU 1285  CB  LYS A 160     8725  10081  10565   -657   -535    541       C  
ATOM   1286  CG  LYS A 160      21.518  71.983  60.558  1.00 74.60           C  
ANISOU 1286  CG  LYS A 160     8408   9771  10166   -695   -499    603       C  
ATOM   1287  CD  LYS A 160      22.240  72.156  59.232  1.00 78.43           C  
ANISOU 1287  CD  LYS A 160     8857  10305  10640   -779   -455    638       C  
ATOM   1288  CE  LYS A 160      21.459  71.531  58.086  1.00 80.99           C  
ANISOU 1288  CE  LYS A 160     9208  10676  10890   -807   -414    681       C  
ATOM   1289  NZ  LYS A 160      22.260  71.499  56.830  1.00 83.34           N  
ANISOU 1289  NZ  LYS A 160     9473  11028  11164   -886   -362    704       N  
ATOM   1290  N   LEU A 161      24.922  70.185  63.721  1.00 83.54           N  
ANISOU 1290  N   LEU A 161     9448  10898  11395   -543   -555    349       N  
ATOM   1291  CA  LEU A 161      25.915  70.341  64.774  1.00 77.36           C  
ANISOU 1291  CA  LEU A 161     8642  10081  10671   -509   -603    288       C  
ATOM   1292  C   LEU A 161      27.123  69.465  64.477  1.00 79.20           C  
ANISOU 1292  C   LEU A 161     8815  10363  10916   -517   -577    238       C  
ATOM   1293  O   LEU A 161      27.142  68.688  63.519  1.00 81.66           O  
ANISOU 1293  O   LEU A 161     9107  10736  11185   -543   -519    247       O  
ATOM   1294  CB  LEU A 161      25.352  69.971  66.152  1.00 72.43           C  
ANISOU 1294  CB  LEU A 161     8077   9411  10031   -423   -649    248       C  
ATOM   1295  CG  LEU A 161      24.177  70.757  66.732  1.00 72.57           C  
ANISOU 1295  CG  LEU A 161     8157   9372  10044   -400   -679    280       C  
ATOM   1296  CD1 LEU A 161      23.632  70.037  67.958  1.00 69.03           C  
ANISOU 1296  CD1 LEU A 161     7770   8896   9562   -316   -704    236       C  
ATOM   1297  CD2 LEU A 161      24.597  72.174  67.081  1.00 71.66           C  
ANISOU 1297  CD2 LEU A 161     8026   9200  10000   -424   -726    290       C  
ATOM   1298  N   GLU A 162      28.138  69.603  65.325  1.00 75.35           N  
ANISOU 1298  N   GLU A 162     8296   9845  10489   -492   -623    182       N  
ATOM   1299  CA  GLU A 162      29.265  68.684  65.309  1.00 76.09           C  
ANISOU 1299  CA  GLU A 162     8335   9974  10604   -481   -611    120       C  
ATOM   1300  C   GLU A 162      28.829  67.330  65.856  1.00 75.48           C  
ANISOU 1300  C   GLU A 162     8301   9912  10468   -409   -614     81       C  
ATOM   1301  O   GLU A 162      28.011  67.249  66.777  1.00 77.36           O  
ANISOU 1301  O   GLU A 162     8607  10110  10676   -352   -650     77       O  
ATOM   1302  CB  GLU A 162      30.417  69.252  66.137  1.00 81.38           C  
ANISOU 1302  CB  GLU A 162     8962  10598  11361   -471   -671     70       C  
ATOM   1303  CG  GLU A 162      31.687  68.422  66.114  1.00 90.46           C  
ANISOU 1303  CG  GLU A 162    10043  11778  12551   -463   -666      4       C  
ATOM   1304  CD  GLU A 162      32.633  68.786  67.240  1.00 99.89           C  
ANISOU 1304  CD  GLU A 162    11214  12915  13825   -428   -745    -55       C  
ATOM   1305  OE1 GLU A 162      32.312  69.719  68.007  1.00103.50           O  
ANISOU 1305  OE1 GLU A 162    11710  13311  14303   -413   -801    -43       O  
ATOM   1306  OE2 GLU A 162      33.697  68.140  67.359  1.00102.38           O  
ANISOU 1306  OE2 GLU A 162    11471  13244  14184   -415   -754   -116       O  
ATOM   1307  N   LEU A 163      29.376  66.259  65.280  1.00 75.79           N  
ANISOU 1307  N   LEU A 163     8300  10007  10491   -413   -572     50       N  
ATOM   1308  CA  LEU A 163      28.974  64.895  65.628  1.00 75.37           C  
ANISOU 1308  CA  LEU A 163     8284   9974  10381   -352   -568     16       C  
ATOM   1309  C   LEU A 163      29.757  64.442  66.855  1.00 75.55           C  
ANISOU 1309  C   LEU A 163     8305   9959  10443   -288   -633    -58       C  
ATOM   1310  O   LEU A 163      30.854  63.890  66.753  1.00 78.77           O  
ANISOU 1310  O   LEU A 163     8652  10388  10891   -287   -633   -109       O  
ATOM   1311  CB  LEU A 163      29.187  63.954  64.449  1.00 74.40           C  
ANISOU 1311  CB  LEU A 163     8121   9924  10223   -384   -497     15       C  
ATOM   1312  CG  LEU A 163      28.736  62.504  64.642  1.00 69.75           C  
ANISOU 1312  CG  LEU A 163     7568   9360   9574   -328   -486    -15       C  
ATOM   1313  CD1 LEU A 163      27.296  62.447  65.136  1.00 67.62           C  
ANISOU 1313  CD1 LEU A 163     7386   9062   9242   -289   -499     22       C  
ATOM   1314  CD2 LEU A 163      28.898  61.712  63.352  1.00 65.35           C  
ANISOU 1314  CD2 LEU A 163     6972   8877   8982   -367   -413    -11       C  
ATOM   1315  N   THR A 164      29.187  64.691  68.034  1.00 72.49           N  
ANISOU 1315  N   THR A 164     7986   9512  10044   -233   -690    -64       N  
ATOM   1316  CA  THR A 164      29.721  64.205  69.299  1.00 71.45           C  
ANISOU 1316  CA  THR A 164     7878   9339   9932   -165   -758   -129       C  
ATOM   1317  C   THR A 164      28.585  63.595  70.109  1.00 73.43           C  
ANISOU 1317  C   THR A 164     8225   9566  10108   -102   -771   -126       C  
ATOM   1318  O   THR A 164      27.411  63.901  69.887  1.00 75.83           O  
ANISOU 1318  O   THR A 164     8576   9870  10366   -111   -741    -74       O  
ATOM   1319  CB  THR A 164      30.394  65.321  70.117  1.00 70.60           C  
ANISOU 1319  CB  THR A 164     7758   9169   9897   -163   -827   -149       C  
ATOM   1320  OG1 THR A 164      29.418  65.965  70.945  1.00 76.58           O  
ANISOU 1320  OG1 THR A 164     8597   9873  10626   -133   -860   -125       O  
ATOM   1321  CG2 THR A 164      31.041  66.355  69.207  1.00 64.86           C  
ANISOU 1321  CG2 THR A 164     6952   8457   9235   -241   -802   -121       C  
ATOM   1322  N   ARG A 165      28.946  62.728  71.062  1.00 69.46           N  
ANISOU 1322  N   ARG A 165     7753   9042   9598    -39   -817   -183       N  
ATOM   1323  CA  ARG A 165      27.923  62.036  71.842  1.00 66.83           C  
ANISOU 1323  CA  ARG A 165     7513   8687   9191     20   -825   -183       C  
ATOM   1324  C   ARG A 165      27.055  63.018  72.618  1.00 72.54           C  
ANISOU 1324  C   ARG A 165     8306   9354   9902     34   -849   -155       C  
ATOM   1325  O   ARG A 165      25.830  62.860  72.680  1.00 78.17           O  
ANISOU 1325  O   ARG A 165     9079  10065  10556     47   -818   -121       O  
ATOM   1326  CB  ARG A 165      28.557  61.024  72.795  1.00 64.89           C  
ANISOU 1326  CB  ARG A 165     7293   8420   8943     83   -880   -249       C  
ATOM   1327  CG  ARG A 165      27.579  59.941  73.233  1.00 65.98           C  
ANISOU 1327  CG  ARG A 165     7514   8558   8999    133   -864   -247       C  
ATOM   1328  CD  ARG A 165      27.977  59.260  74.533  1.00 62.94           C  
ANISOU 1328  CD  ARG A 165     7188   8125   8602    202   -935   -304       C  
ATOM   1329  NE  ARG A 165      26.978  58.269  74.929  1.00 59.16           N  
ANISOU 1329  NE  ARG A 165     6791   7644   8041    243   -914   -296       N  
ATOM   1330  CZ  ARG A 165      26.139  58.415  75.950  1.00 63.33           C  
ANISOU 1330  CZ  ARG A 165     7416   8124   8522    282   -932   -289       C  
ATOM   1331  NH1 ARG A 165      26.183  59.510  76.697  1.00 66.27           N  
ANISOU 1331  NH1 ARG A 165     7817   8444   8918    287   -974   -290       N  
ATOM   1332  NH2 ARG A 165      25.260  57.461  76.230  1.00 63.44           N  
ANISOU 1332  NH2 ARG A 165     7499   8140   8466    314   -905   -281       N  
ATOM   1333  N   GLU A 166      27.670  64.040  73.218  1.00 74.10           N  
ANISOU 1333  N   GLU A 166     8493   9504  10158     32   -906   -171       N  
ATOM   1334  CA  GLU A 166      26.897  65.026  73.966  1.00 73.70           C  
ANISOU 1334  CA  GLU A 166     8506   9396  10099     46   -931   -150       C  
ATOM   1335  C   GLU A 166      25.949  65.793  73.050  1.00 68.11           C  
ANISOU 1335  C   GLU A 166     7787   8707   9383     -6   -874    -80       C  
ATOM   1336  O   GLU A 166      24.767  65.982  73.379  1.00 64.29           O  
ANISOU 1336  O   GLU A 166     7369   8202   8858     13   -859    -52       O  
ATOM   1337  CB  GLU A 166      27.846  65.977  74.700  1.00 78.29           C  
ANISOU 1337  CB  GLU A 166     9070   9923  10751     49  -1005   -183       C  
ATOM   1338  CG  GLU A 166      27.163  67.012  75.587  1.00 89.28           C  
ANISOU 1338  CG  GLU A 166    10531  11251  12141     69  -1039   -171       C  
ATOM   1339  CD  GLU A 166      26.171  66.407  76.570  1.00 99.48           C  
ANISOU 1339  CD  GLU A 166    11928  12515  13355    132  -1041   -181       C  
ATOM   1340  OE1 GLU A 166      26.377  65.256  77.013  1.00102.39           O  
ANISOU 1340  OE1 GLU A 166    12327  12891  13685    174  -1052   -218       O  
ATOM   1341  OE2 GLU A 166      25.181  67.092  76.904  1.00101.23           O  
ANISOU 1341  OE2 GLU A 166    12202  12704  13556    137  -1030   -154       O  
ATOM   1342  N   ASN A 167      26.445  66.228  71.888  1.00 64.49           N  
ANISOU 1342  N   ASN A 167     7250   8289   8964    -72   -842    -52       N  
ATOM   1343  CA  ASN A 167      25.591  66.910  70.921  1.00 71.03           C  
ANISOU 1343  CA  ASN A 167     8070   9137   9784   -125   -793     17       C  
ATOM   1344  C   ASN A 167      24.421  66.030  70.500  1.00 72.61           C  
ANISOU 1344  C   ASN A 167     8309   9371   9908   -112   -739     46       C  
ATOM   1345  O   ASN A 167      23.295  66.515  70.337  1.00 73.44           O  
ANISOU 1345  O   ASN A 167     8449   9462   9991   -120   -718     92       O  
ATOM   1346  CB  ASN A 167      26.409  67.326  69.698  1.00 77.11           C  
ANISOU 1346  CB  ASN A 167     8751   9948  10598   -199   -763     39       C  
ATOM   1347  CG  ASN A 167      27.353  68.477  69.986  1.00 79.00           C  
ANISOU 1347  CG  ASN A 167     8949  10148  10919   -224   -811     27       C  
ATOM   1348  OD1 ASN A 167      27.425  68.975  71.111  1.00 79.78           O  
ANISOU 1348  OD1 ASN A 167     9084  10186  11041   -185   -872     -1       O  
ATOM   1349  ND2 ASN A 167      28.085  68.908  68.964  1.00 75.88           N  
ANISOU 1349  ND2 ASN A 167     8478   9785  10567   -293   -782     47       N  
ATOM   1350  N   VAL A 168      24.669  64.730  70.320  1.00 75.64           N  
ANISOU 1350  N   VAL A 168     8687   9796  10257    -91   -717     17       N  
ATOM   1351  CA  VAL A 168      23.605  63.817  69.918  1.00 69.78           C  
ANISOU 1351  CA  VAL A 168     7981   9086   9447    -79   -667     42       C  
ATOM   1352  C   VAL A 168      22.583  63.663  71.037  1.00 71.24           C  
ANISOU 1352  C   VAL A 168     8252   9223   9592    -20   -684     36       C  
ATOM   1353  O   VAL A 168      21.371  63.630  70.788  1.00 65.45           O  
ANISOU 1353  O   VAL A 168     7554   8492   8822    -21   -649     76       O  
ATOM   1354  CB  VAL A 168      24.199  62.461  69.495  1.00 60.46           C  
ANISOU 1354  CB  VAL A 168     6770   7958   8243    -69   -645      7       C  
ATOM   1355  CG1 VAL A 168      23.135  61.374  69.524  1.00 60.57           C  
ANISOU 1355  CG1 VAL A 168     6839   7988   8187    -36   -612     16       C  
ATOM   1356  CG2 VAL A 168      24.820  62.565  68.112  1.00 48.85           C  
ANISOU 1356  CG2 VAL A 168     5220   6545   6794   -137   -602     27       C  
ATOM   1357  N   LYS A 169      23.051  63.571  72.284  1.00 66.72           N  
ANISOU 1357  N   LYS A 169     7719   8606   9028     31   -738    -14       N  
ATOM   1358  CA  LYS A 169      22.136  63.496  73.418  1.00 66.47           C  
ANISOU 1358  CA  LYS A 169     7776   8524   8956     85   -752    -22       C  
ATOM   1359  C   LYS A 169      21.220  64.713  73.460  1.00 72.23           C  
ANISOU 1359  C   LYS A 169     8526   9218   9700     68   -745     21       C  
ATOM   1360  O   LYS A 169      19.989  64.579  73.518  1.00 70.09           O  
ANISOU 1360  O   LYS A 169     8300   8940   9392     81   -710     48       O  
ATOM   1361  CB  LYS A 169      22.930  63.366  74.719  1.00 64.08           C  
ANISOU 1361  CB  LYS A 169     7510   8174   8662    137   -819    -82       C  
ATOM   1362  CG  LYS A 169      22.100  62.954  75.924  1.00 67.09           C  
ANISOU 1362  CG  LYS A 169     7993   8511   8987    197   -828   -100       C  
ATOM   1363  CD  LYS A 169      22.941  62.194  76.938  1.00 69.47           C  
ANISOU 1363  CD  LYS A 169     8333   8788   9276    249   -885   -161       C  
ATOM   1364  CE  LYS A 169      23.218  63.033  78.171  1.00 73.08           C  
ANISOU 1364  CE  LYS A 169     8842   9174   9749    280   -950   -191       C  
ATOM   1365  NZ  LYS A 169      23.001  62.253  79.421  1.00 77.97           N  
ANISOU 1365  NZ  LYS A 169     9562   9754  10308    343   -977   -228       N  
ATOM   1366  N   GLN A 170      21.805  65.913  73.412  1.00 71.23           N  
ANISOU 1366  N   GLN A 170     8364   9068   9634     37   -779     26       N  
ATOM   1367  CA  GLN A 170      20.989  67.125  73.433  1.00 73.03           C  
ANISOU 1367  CA  GLN A 170     8607   9258   9883     20   -778     66       C  
ATOM   1368  C   GLN A 170      20.035  67.168  72.242  1.00 73.25           C  
ANISOU 1368  C   GLN A 170     8612   9323   9896    -23   -720    127       C  
ATOM   1369  O   GLN A 170      18.874  67.585  72.377  1.00 75.03           O  
ANISOU 1369  O   GLN A 170     8875   9522  10112    -15   -704    156       O  
ATOM   1370  CB  GLN A 170      21.894  68.358  73.464  1.00 69.66           C  
ANISOU 1370  CB  GLN A 170     8138   8802   9528    -11   -825     62       C  
ATOM   1371  CG  GLN A 170      22.612  68.549  74.798  1.00 69.37           C  
ANISOU 1371  CG  GLN A 170     8137   8711   9509     36   -892      3       C  
ATOM   1372  CD  GLN A 170      23.515  69.769  74.821  1.00 76.23           C  
ANISOU 1372  CD  GLN A 170     8960   9548  10455      4   -942     -1       C  
ATOM   1373  OE1 GLN A 170      23.366  70.683  74.009  1.00 81.63           O  
ANISOU 1373  OE1 GLN A 170     9603  10238  11177    -50   -927     45       O  
ATOM   1374  NE2 GLN A 170      24.460  69.790  75.757  1.00 72.84           N  
ANISOU 1374  NE2 GLN A 170     8541   9084  10051     36  -1005    -57       N  
ATOM   1375  N   PHE A 171      20.497  66.707  71.076  1.00 71.18           N  
ANISOU 1375  N   PHE A 171     8292   9122   9632    -67   -689    146       N  
ATOM   1376  CA  PHE A 171      19.647  66.698  69.889  1.00 70.08           C  
ANISOU 1376  CA  PHE A 171     8136   9019   9474   -110   -640    204       C  
ATOM   1377  C   PHE A 171      18.436  65.796  70.081  1.00 70.48           C  
ANISOU 1377  C   PHE A 171     8238   9075   9467    -72   -606    210       C  
ATOM   1378  O   PHE A 171      17.308  66.171  69.743  1.00 75.20           O  
ANISOU 1378  O   PHE A 171     8851   9662  10060    -84   -584    253       O  
ATOM   1379  CB  PHE A 171      20.451  66.261  68.663  1.00 71.54           C  
ANISOU 1379  CB  PHE A 171     8254   9269   9659   -161   -611    215       C  
ATOM   1380  CG  PHE A 171      19.648  66.243  67.391  1.00 73.93           C  
ANISOU 1380  CG  PHE A 171     8543   9610   9936   -208   -565    274       C  
ATOM   1381  CD1 PHE A 171      19.485  67.398  66.644  1.00 77.74           C  
ANISOU 1381  CD1 PHE A 171     9002  10084  10451   -265   -566    327       C  
ATOM   1382  CD2 PHE A 171      19.052  65.074  66.945  1.00 69.32           C  
ANISOU 1382  CD2 PHE A 171     7974   9067   9297   -196   -524    278       C  
ATOM   1383  CE1 PHE A 171      18.746  67.386  65.477  1.00 75.79           C  
ANISOU 1383  CE1 PHE A 171     8749   9868  10179   -308   -530    383       C  
ATOM   1384  CE2 PHE A 171      18.312  65.057  65.779  1.00 68.12           C  
ANISOU 1384  CE2 PHE A 171     7813   8948   9123   -238   -488    332       C  
ATOM   1385  CZ  PHE A 171      18.160  66.214  65.044  1.00 73.55           C  
ANISOU 1385  CZ  PHE A 171     8480   9626   9840   -294   -492    384       C  
ATOM   1386  N   LEU A 172      18.654  64.592  70.614  1.00 66.33           N  
ANISOU 1386  N   LEU A 172     7737   8563   8902    -28   -601    167       N  
ATOM   1387  CA  LEU A 172      17.544  63.670  70.813  1.00 59.77           C  
ANISOU 1387  CA  LEU A 172     6955   7736   8018      6   -567    172       C  
ATOM   1388  C   LEU A 172      16.602  64.155  71.904  1.00 66.48           C  
ANISOU 1388  C   LEU A 172     7870   8524   8866     47   -576    168       C  
ATOM   1389  O   LEU A 172      15.396  63.886  71.841  1.00 66.94           O  
ANISOU 1389  O   LEU A 172     7956   8577   8899     57   -541    192       O  
ATOM   1390  CB  LEU A 172      18.070  62.275  71.144  1.00 54.56           C  
ANISOU 1390  CB  LEU A 172     6309   7102   7320     42   -564    126       C  
ATOM   1391  CG  LEU A 172      18.827  61.585  70.012  1.00 52.31           C  
ANISOU 1391  CG  LEU A 172     5962   6882   7030      7   -543    127       C  
ATOM   1392  CD1 LEU A 172      19.362  60.263  70.491  1.00 47.25           C  
ANISOU 1392  CD1 LEU A 172     5338   6257   6358     49   -549     76       C  
ATOM   1393  CD2 LEU A 172      17.935  61.393  68.798  1.00 53.15           C  
ANISOU 1393  CD2 LEU A 172     6051   7030   7114    -32   -493    179       C  
ATOM   1394  N   THR A 173      17.122  64.863  72.909  1.00 66.49           N  
ANISOU 1394  N   THR A 173     7894   8476   8894     70   -622    137       N  
ATOM   1395  CA  THR A 173      16.227  65.462  73.893  1.00 67.04           C  
ANISOU 1395  CA  THR A 173     8023   8485   8963    104   -627    133       C  
ATOM   1396  C   THR A 173      15.346  66.528  73.253  1.00 68.39           C  
ANISOU 1396  C   THR A 173     8172   8642   9170     68   -613    185       C  
ATOM   1397  O   THR A 173      14.159  66.637  73.582  1.00 60.27           O  
ANISOU 1397  O   THR A 173     7181   7585   8133     88   -588    198       O  
ATOM   1398  CB  THR A 173      17.022  66.052  75.058  1.00 66.18           C  
ANISOU 1398  CB  THR A 173     7944   8325   8874    134   -684     87       C  
ATOM   1399  OG1 THR A 173      17.878  65.047  75.616  1.00 65.60           O  
ANISOU 1399  OG1 THR A 173     7891   8264   8771    168   -706     40       O  
ATOM   1400  CG2 THR A 173      16.073  66.556  76.140  1.00 63.90           C  
ANISOU 1400  CG2 THR A 173     7727   7975   8576    174   -683     77       C  
ATOM   1401  N   GLU A 174      15.898  67.315  72.325  1.00 69.52           N  
ANISOU 1401  N   GLU A 174     8256   8803   9357     13   -627    216       N  
ATOM   1402  CA  GLU A 174      15.098  68.391  71.744  1.00 71.64           C  
ANISOU 1402  CA  GLU A 174     8507   9050   9663    -21   -623    267       C  
ATOM   1403  C   GLU A 174      14.108  67.881  70.700  1.00 71.98           C  
ANISOU 1403  C   GLU A 174     8537   9131   9683    -45   -577    313       C  
ATOM   1404  O   GLU A 174      12.979  68.382  70.624  1.00 77.39           O  
ANISOU 1404  O   GLU A 174     9235   9787  10385    -45   -566    343       O  
ATOM   1405  CB  GLU A 174      16.005  69.458  71.128  1.00 75.73           C  
ANISOU 1405  CB  GLU A 174     8971   9569  10235    -74   -656    288       C  
ATOM   1406  CG  GLU A 174      15.265  70.433  70.221  1.00 82.85           C  
ANISOU 1406  CG  GLU A 174     9848  10460  11170   -122   -651    349       C  
ATOM   1407  CD  GLU A 174      14.412  71.431  70.984  1.00 86.98           C  
ANISOU 1407  CD  GLU A 174    10406  10913  11728    -97   -671    351       C  
ATOM   1408  OE1 GLU A 174      14.509  71.475  72.229  1.00 89.08           O  
ANISOU 1408  OE1 GLU A 174    10715  11139  11992    -47   -690    303       O  
ATOM   1409  OE2 GLU A 174      13.644  72.176  70.336  1.00 87.28           O  
ANISOU 1409  OE2 GLU A 174    10430  10936  11796   -127   -670    400       O  
ATOM   1410  N   LYS A 175      14.498  66.884  69.896  1.00 68.45           N  
ANISOU 1410  N   LYS A 175     8062   8744   9201    -64   -551    317       N  
ATOM   1411  CA  LYS A 175      13.759  66.534  68.687  1.00 69.48           C  
ANISOU 1411  CA  LYS A 175     8171   8914   9315    -99   -516    366       C  
ATOM   1412  C   LYS A 175      13.148  65.138  68.682  1.00 71.96           C  
ANISOU 1412  C   LYS A 175     8509   9257   9574    -70   -477    354       C  
ATOM   1413  O   LYS A 175      12.465  64.795  67.712  1.00 75.57           O  
ANISOU 1413  O   LYS A 175     8951   9744  10017    -96   -451    391       O  
ATOM   1414  CB  LYS A 175      14.659  66.682  67.445  1.00 69.21           C  
ANISOU 1414  CB  LYS A 175     8080   8931   9287   -162   -515    392       C  
ATOM   1415  CG  LYS A 175      15.282  68.056  67.292  1.00 74.65           C  
ANISOU 1415  CG  LYS A 175     8740   9593  10031   -202   -551    411       C  
ATOM   1416  CD  LYS A 175      14.780  68.766  66.040  1.00 76.63           C  
ANISOU 1416  CD  LYS A 175     8966   9853  10296   -263   -545    478       C  
ATOM   1417  CE  LYS A 175      14.782  70.284  66.224  1.00 82.74           C  
ANISOU 1417  CE  LYS A 175     9734  10572  11131   -285   -585    502       C  
ATOM   1418  NZ  LYS A 175      13.468  70.909  65.887  1.00 87.61           N  
ANISOU 1418  NZ  LYS A 175    10368  11155  11766   -293   -588    549       N  
ATOM   1419  N   ALA A 176      13.360  64.325  69.719  1.00 66.50           N  
ANISOU 1419  N   ALA A 176     7856   8556   8854    -17   -476    304       N  
ATOM   1420  CA  ALA A 176      12.876  62.949  69.696  1.00 62.82           C  
ANISOU 1420  CA  ALA A 176     7413   8119   8338      9   -440    292       C  
ATOM   1421  C   ALA A 176      12.123  62.558  70.964  1.00 71.99           C  
ANISOU 1421  C   ALA A 176     8639   9236   9478     67   -429    263       C  
ATOM   1422  O   ALA A 176      12.074  61.369  71.298  1.00 75.09           O  
ANISOU 1422  O   ALA A 176     9060   9645   9828     98   -410    238       O  
ATOM   1423  CB  ALA A 176      14.036  61.980  69.462  1.00 62.15           C  
ANISOU 1423  CB  ALA A 176     7307   8083   8225      8   -442    260       C  
ATOM   1424  N   LYS A 177      11.535  63.525  71.676  1.00 73.33           N  
ANISOU 1424  N   LYS A 177     8835   9349   9678     83   -439    265       N  
ATOM   1425  CA  LYS A 177      10.770  63.198  72.878  1.00 71.66           C  
ANISOU 1425  CA  LYS A 177     8688   9094   9445    135   -421    237       C  
ATOM   1426  C   LYS A 177       9.660  62.198  72.572  1.00 70.66           C  
ANISOU 1426  C   LYS A 177     8574   8985   9290    144   -371    253       C  
ATOM   1427  O   LYS A 177       9.461  61.229  73.316  1.00 72.23           O  
ANISOU 1427  O   LYS A 177     8820   9177   9445    183   -349    224       O  
ATOM   1428  CB  LYS A 177      10.190  64.471  73.496  1.00 70.89           C  
ANISOU 1428  CB  LYS A 177     8608   8935   9390    144   -432    241       C  
ATOM   1429  CG  LYS A 177      11.214  65.343  74.206  1.00 78.18           C  
ANISOU 1429  CG  LYS A 177     9541   9828  10336    151   -483    212       C  
ATOM   1430  CD  LYS A 177      10.539  66.406  75.057  1.00 83.81           C  
ANISOU 1430  CD  LYS A 177    10288  10475  11081    172   -489    204       C  
ATOM   1431  CE  LYS A 177       9.764  65.782  76.206  1.00 86.45           C  
ANISOU 1431  CE  LYS A 177    10696  10778  11375    225   -454    171       C  
ATOM   1432  NZ  LYS A 177       8.950  66.792  76.937  1.00 86.92           N  
ANISOU 1432  NZ  LYS A 177    10784  10775  11468    244   -448    164       N  
ATOM   1433  N   GLU A 178       8.927  62.421  71.478  1.00 72.01           N  
ANISOU 1433  N   GLU A 178     8704   9174   9483    107   -354    300       N  
ATOM   1434  CA  GLU A 178       7.928  61.462  71.017  1.00 75.70           C  
ANISOU 1434  CA  GLU A 178     9172   9660   9929    110   -312    317       C  
ATOM   1435  C   GLU A 178       8.544  60.080  70.832  1.00 74.54           C  
ANISOU 1435  C   GLU A 178     9030   9561   9729    118   -302    296       C  
ATOM   1436  O   GLU A 178       8.113  59.094  71.446  1.00 73.60           O  
ANISOU 1436  O   GLU A 178     8952   9436   9576    153   -274    274       O  
ATOM   1437  CB  GLU A 178       7.323  61.956  69.702  1.00 79.33           C  
ANISOU 1437  CB  GLU A 178     9582  10137  10421     62   -312    371       C  
ATOM   1438  CG  GLU A 178       5.842  62.267  69.748  1.00 86.93           C  
ANISOU 1438  CG  GLU A 178    10550  11062  11418     69   -289    393       C  
ATOM   1439  CD  GLU A 178       5.219  62.277  68.363  1.00 95.85           C  
ANISOU 1439  CD  GLU A 178    11637  12218  12565     26   -289    444       C  
ATOM   1440  OE1 GLU A 178       5.490  63.226  67.596  1.00 97.87           O  
ANISOU 1440  OE1 GLU A 178    11859  12476  12850    -15   -321    478       O  
ATOM   1441  OE2 GLU A 178       4.463  61.335  68.039  1.00 96.56           O  
ANISOU 1441  OE2 GLU A 178    11728  12323  12637     32   -260    451       O  
ATOM   1442  N   LEU A 179       9.570  60.006  69.980  1.00 73.07           N  
ANISOU 1442  N   LEU A 179     8802   9423   9539     85   -322    301       N  
ATOM   1443  CA  LEU A 179      10.248  58.746  69.692  1.00 65.61           C  
ANISOU 1443  CA  LEU A 179     7852   8525   8550     90   -315    279       C  
ATOM   1444  C   LEU A 179      10.733  58.066  70.966  1.00 63.54           C  
ANISOU 1444  C   LEU A 179     7642   8241   8257    142   -322    228       C  
ATOM   1445  O   LEU A 179      10.592  56.847  71.122  1.00 68.91           O  
ANISOU 1445  O   LEU A 179     8347   8938   8899    165   -303    210       O  
ATOM   1446  CB  LEU A 179      11.414  59.014  68.740  1.00 67.04           C  
ANISOU 1446  CB  LEU A 179     7979   8752   8741     47   -336    286       C  
ATOM   1447  CG  LEU A 179      12.068  57.884  67.948  1.00 66.96           C  
ANISOU 1447  CG  LEU A 179     7942   8803   8698     34   -324    274       C  
ATOM   1448  CD1 LEU A 179      11.027  56.971  67.335  1.00 70.91           C  
ANISOU 1448  CD1 LEU A 179     8449   9325   9171     33   -289    296       C  
ATOM   1449  CD2 LEU A 179      12.954  58.489  66.871  1.00 62.74           C  
ANISOU 1449  CD2 LEU A 179     7349   8307   8182    -20   -336    293       C  
ATOM   1450  N   LEU A 180      11.297  58.840  71.896  1.00 59.20           N  
ANISOU 1450  N   LEU A 180     7115   7653   7724    160   -355    203       N  
ATOM   1451  CA  LEU A 180      11.796  58.257  73.137  1.00 60.49           C  
ANISOU 1451  CA  LEU A 180     7336   7791   7856    209   -371    154       C  
ATOM   1452  C   LEU A 180      10.662  57.679  73.975  1.00 67.94           C  
ANISOU 1452  C   LEU A 180     8345   8700   8769    247   -333    148       C  
ATOM   1453  O   LEU A 180      10.801  56.595  74.555  1.00 70.50           O  
ANISOU 1453  O   LEU A 180     8713   9023   9049    279   -327    120       O  
ATOM   1454  CB  LEU A 180      12.574  59.307  73.928  1.00 49.87           C  
ANISOU 1454  CB  LEU A 180     6003   6407   6537    219   -417    130       C  
ATOM   1455  CG  LEU A 180      13.915  59.711  73.315  1.00 54.36           C  
ANISOU 1455  CG  LEU A 180     6512   7006   7136    187   -457    124       C  
ATOM   1456  CD1 LEU A 180      14.370  61.053  73.861  1.00 59.28           C  
ANISOU 1456  CD1 LEU A 180     7135   7587   7802    184   -498    116       C  
ATOM   1457  CD2 LEU A 180      14.963  58.640  73.568  1.00 60.87           C  
ANISOU 1457  CD2 LEU A 180     7342   7853   7933    210   -478     81       C  
ATOM   1458  N   SER A 181       9.531  58.385  74.045  1.00 67.09           N  
ANISOU 1458  N   SER A 181     8244   8562   8687    242   -307    174       N  
ATOM   1459  CA  SER A 181       8.381  57.877  74.788  1.00 71.65           C  
ANISOU 1459  CA  SER A 181     8877   9105   9241    274   -262    169       C  
ATOM   1460  C   SER A 181       7.874  56.569  74.187  1.00 70.91           C  
ANISOU 1460  C   SER A 181     8776   9048   9118    270   -226    181       C  
ATOM   1461  O   SER A 181       7.674  55.572  74.901  1.00 67.89           O  
ANISOU 1461  O   SER A 181     8448   8654   8693    303   -205    159       O  
ATOM   1462  CB  SER A 181       7.274  58.933  74.807  1.00 75.58           C  
ANISOU 1462  CB  SER A 181     9367   9566   9785    265   -240    194       C  
ATOM   1463  OG  SER A 181       6.077  58.425  75.367  1.00 80.57           O  
ANISOU 1463  OG  SER A 181    10040  10170  10404    289   -188    192       O  
ATOM   1464  N   ALA A 182       7.667  56.555  72.866  1.00 69.90           N  
ANISOU 1464  N   ALA A 182     8585   8962   9012    231   -221    217       N  
ATOM   1465  CA  ALA A 182       7.183  55.350  72.196  1.00 66.55           C  
ANISOU 1465  CA  ALA A 182     8150   8572   8564    225   -191    229       C  
ATOM   1466  C   ALA A 182       8.137  54.181  72.411  1.00 68.75           C  
ANISOU 1466  C   ALA A 182     8449   8878   8796    245   -204    195       C  
ATOM   1467  O   ALA A 182       7.715  53.070  72.761  1.00 71.57           O  
ANISOU 1467  O   ALA A 182     8843   9232   9118    268   -178    184       O  
ATOM   1468  CB  ALA A 182       6.994  55.624  70.704  1.00 55.25           C  
ANISOU 1468  CB  ALA A 182     6651   7182   7159    176   -193    271       C  
ATOM   1469  N   LEU A 183       9.436  54.419  72.207  1.00 68.87           N  
ANISOU 1469  N   LEU A 183     8438   8917   8813    235   -245    178       N  
ATOM   1470  CA  LEU A 183      10.428  53.378  72.447  1.00 68.79           C  
ANISOU 1470  CA  LEU A 183     8442   8927   8767    256   -266    141       C  
ATOM   1471  C   LEU A 183      10.367  52.880  73.884  1.00 68.30           C  
ANISOU 1471  C   LEU A 183     8462   8819   8670    306   -268    106       C  
ATOM   1472  O   LEU A 183      10.552  51.685  74.141  1.00 73.51           O  
ANISOU 1472  O   LEU A 183     9152   9486   9293    330   -266     85       O  
ATOM   1473  CB  LEU A 183      11.826  53.899  72.115  1.00 62.62           C  
ANISOU 1473  CB  LEU A 183     7616   8170   8006    239   -310    124       C  
ATOM   1474  CG  LEU A 183      12.103  54.088  70.624  1.00 59.26           C  
ANISOU 1474  CG  LEU A 183     7115   7800   7602    187   -305    152       C  
ATOM   1475  CD1 LEU A 183      13.359  54.916  70.410  1.00 56.33           C  
ANISOU 1475  CD1 LEU A 183     6701   7441   7261    165   -343    140       C  
ATOM   1476  CD2 LEU A 183      12.205  52.745  69.918  1.00 59.03           C  
ANISOU 1476  CD2 LEU A 183     7071   7818   7542    186   -287    145       C  
ATOM   1477  N   LYS A 184      10.094  53.779  74.834  1.00 62.68           N  
ANISOU 1477  N   LYS A 184     7790   8056   7968    323   -272    101       N  
ATOM   1478  CA  LYS A 184       9.967  53.353  76.224  1.00 69.92           C  
ANISOU 1478  CA  LYS A 184     8796   8926   8845    369   -271     70       C  
ATOM   1479  C   LYS A 184       8.810  52.382  76.393  1.00 71.84           C  
ANISOU 1479  C   LYS A 184     9077   9161   9059    381   -215     81       C  
ATOM   1480  O   LYS A 184       8.957  51.326  77.023  1.00 68.80           O  
ANISOU 1480  O   LYS A 184     8748   8766   8628    411   -215     59       O  
ATOM   1481  CB  LYS A 184       9.797  54.558  77.148  1.00 73.68           C  
ANISOU 1481  CB  LYS A 184     9308   9350   9337    382   -280     62       C  
ATOM   1482  CG  LYS A 184       9.881  54.180  78.621  1.00 76.18           C  
ANISOU 1482  CG  LYS A 184     9723   9617   9604    428   -287     26       C  
ATOM   1483  CD  LYS A 184       9.289  55.242  79.528  1.00 82.23           C  
ANISOU 1483  CD  LYS A 184    10535  10329  10380    441   -274     21       C  
ATOM   1484  CE  LYS A 184       9.698  54.999  80.972  1.00 89.08           C  
ANISOU 1484  CE  LYS A 184    11503  11149  11195    485   -297    -20       C  
ATOM   1485  NZ  LYS A 184       8.595  55.277  81.934  1.00 93.28           N  
ANISOU 1485  NZ  LYS A 184    12107  11630  11706    504   -244    -23       N  
ATOM   1486  N   LYS A 185       7.647  52.721  75.832  1.00 70.64           N  
ANISOU 1486  N   LYS A 185     8896   9010   8936    359   -171    117       N  
ATOM   1487  CA  LYS A 185       6.516  51.798  75.888  1.00 76.86           C  
ANISOU 1487  CA  LYS A 185     9709   9790   9705    367   -117    129       C  
ATOM   1488  C   LYS A 185       6.892  50.438  75.305  1.00 72.21           C  
ANISOU 1488  C   LYS A 185     9108   9243   9087    366   -121    124       C  
ATOM   1489  O   LYS A 185       6.710  49.395  75.953  1.00 71.03           O  
ANISOU 1489  O   LYS A 185     9016   9077   8896    392   -104    109       O  
ATOM   1490  CB  LYS A 185       5.320  52.398  75.148  1.00 86.26           C  
ANISOU 1490  CB  LYS A 185    10851  10981  10944    338    -79    168       C  
ATOM   1491  CG  LYS A 185       3.970  51.922  75.654  1.00 92.69           C  
ANISOU 1491  CG  LYS A 185    11702  11761  11755    352    -17    175       C  
ATOM   1492  CD  LYS A 185       2.994  51.721  74.504  1.00 96.54           C  
ANISOU 1492  CD  LYS A 185    12128  12272  12281    322     10    212       C  
ATOM   1493  CE  LYS A 185       1.662  51.179  74.996  1.00 98.76           C  
ANISOU 1493  CE  LYS A 185    12439  12518  12566    335     73    216       C  
ATOM   1494  NZ  LYS A 185       0.954  52.150  75.878  1.00 98.42           N  
ANISOU 1494  NZ  LYS A 185    12423  12422  12551    348    103    210       N  
ATOM   1495  N   LYS A 186       7.455  50.439  74.090  1.00 72.23           N  
ANISOU 1495  N   LYS A 186     9039   9297   9109    335   -144    137       N  
ATOM   1496  CA  LYS A 186       7.784  49.187  73.411  1.00 65.20           C  
ANISOU 1496  CA  LYS A 186     8130   8449   8195    332   -146    131       C  
ATOM   1497  C   LYS A 186       8.741  48.335  74.236  1.00 65.36           C  
ANISOU 1497  C   LYS A 186     8200   8459   8173    368   -177     90       C  
ATOM   1498  O   LYS A 186       8.509  47.137  74.436  1.00 65.33           O  
ANISOU 1498  O   LYS A 186     8232   8454   8137    386   -163     81       O  
ATOM   1499  CB  LYS A 186       8.392  49.480  72.039  1.00 62.39           C  
ANISOU 1499  CB  LYS A 186     7693   8148   7864    293   -166    146       C  
ATOM   1500  CG  LYS A 186       7.398  49.922  70.986  1.00 65.98           C  
ANISOU 1500  CG  LYS A 186     8100   8620   8351    255   -139    190       C  
ATOM   1501  CD  LYS A 186       8.124  50.349  69.722  1.00 71.04           C  
ANISOU 1501  CD  LYS A 186     8671   9311   9008    214   -162    204       C  
ATOM   1502  CE  LYS A 186       7.227  51.161  68.808  1.00 74.12           C  
ANISOU 1502  CE  LYS A 186     9021   9707   9434    176   -148    251       C  
ATOM   1503  NZ  LYS A 186       7.996  51.728  67.665  1.00 78.06           N  
ANISOU 1503  NZ  LYS A 186     9463  10252   9946    133   -170    266       N  
ATOM   1504  N   ILE A 187       9.828  48.938  74.721  1.00 67.33           N  
ANISOU 1504  N   ILE A 187     8457   8700   8427    379   -224     64       N  
ATOM   1505  CA  ILE A 187      10.850  48.174  75.430  1.00 61.92           C  
ANISOU 1505  CA  ILE A 187     7812   8004   7709    412   -266     22       C  
ATOM   1506  C   ILE A 187      10.315  47.669  76.763  1.00 67.79           C  
ANISOU 1506  C   ILE A 187     8655   8693   8408    451   -252      9       C  
ATOM   1507  O   ILE A 187      10.603  46.538  77.176  1.00 66.90           O  
ANISOU 1507  O   ILE A 187     8587   8573   8258    476   -265    -12       O  
ATOM   1508  CB  ILE A 187      12.118  49.029  75.603  1.00 56.11           C  
ANISOU 1508  CB  ILE A 187     7053   7268   6997    412   -324     -2       C  
ATOM   1509  CG1 ILE A 187      12.881  49.106  74.278  1.00 57.65           C  
ANISOU 1509  CG1 ILE A 187     7154   7523   7225    376   -337      1       C  
ATOM   1510  CG2 ILE A 187      13.011  48.475  76.709  1.00 43.72           C  
ANISOU 1510  CG2 ILE A 187     5547   5667   5397    455   -374    -47       C  
ATOM   1511  CD1 ILE A 187      13.941  50.178  74.242  1.00 58.36           C  
ANISOU 1511  CD1 ILE A 187     7205   7616   7353    363   -381    -12       C  
ATOM   1512  N   SER A 188       9.514  48.486  77.452  1.00 71.73           N  
ANISOU 1512  N   SER A 188     9193   9151   8909    455   -224     21       N  
ATOM   1513  CA  SER A 188       8.975  48.054  78.737  1.00 69.98           C  
ANISOU 1513  CA  SER A 188     9072   8876   8641    488   -202      9       C  
ATOM   1514  C   SER A 188       7.953  46.936  78.573  1.00 70.21           C  
ANISOU 1514  C   SER A 188     9121   8908   8650    488   -147     27       C  
ATOM   1515  O   SER A 188       7.757  46.141  79.500  1.00 70.70           O  
ANISOU 1515  O   SER A 188     9265   8934   8663    515   -136     14       O  
ATOM   1516  CB  SER A 188       8.354  49.237  79.482  1.00 66.29           C  
ANISOU 1516  CB  SER A 188     8638   8365   8185    491   -179     14       C  
ATOM   1517  OG  SER A 188       7.157  49.661  78.855  1.00 73.17           O  
ANISOU 1517  OG  SER A 188     9464   9243   9092    465   -122     49       O  
ATOM   1518  N   SER A 189       7.294  46.849  77.415  1.00 66.04           N  
ANISOU 1518  N   SER A 189     8521   8417   8156    456   -114     58       N  
ATOM   1519  CA  SER A 189       6.335  45.775  77.184  1.00 65.51           C  
ANISOU 1519  CA  SER A 189     8465   8352   8076    453    -65     74       C  
ATOM   1520  C   SER A 189       6.854  44.686  76.252  1.00 64.12           C  
ANISOU 1520  C   SER A 189     8247   8223   7894    446    -87     71       C  
ATOM   1521  O   SER A 189       6.100  43.760  75.934  1.00 67.11           O  
ANISOU 1521  O   SER A 189     8627   8606   8266    441    -52     85       O  
ATOM   1522  CB  SER A 189       5.019  46.339  76.636  1.00 68.85           C  
ANISOU 1522  CB  SER A 189     8844   8773   8541    426    -10    110       C  
ATOM   1523  OG  SER A 189       5.248  47.172  75.516  1.00 75.45           O  
ANISOU 1523  OG  SER A 189     9595   9648   9423    395    -30    128       O  
ATOM   1524  N   ASP A 190       8.111  44.772  75.804  1.00 61.04           N  
ANISOU 1524  N   ASP A 190     7816   7865   7510    444   -142     50       N  
ATOM   1525  CA  ASP A 190       8.748  43.758  74.968  1.00 58.94           C  
ANISOU 1525  CA  ASP A 190     7512   7644   7240    440   -165     39       C  
ATOM   1526  C   ASP A 190       8.510  42.373  75.559  1.00 61.37           C  
ANISOU 1526  C   ASP A 190     7885   7928   7505    467   -157     26       C  
ATOM   1527  O   ASP A 190       9.038  42.057  76.632  1.00 64.44           O  
ANISOU 1527  O   ASP A 190     8345   8280   7860    500   -186      0       O  
ATOM   1528  CB  ASP A 190      10.248  44.045  74.841  1.00 57.79           C  
ANISOU 1528  CB  ASP A 190     7335   7520   7103    444   -227      7       C  
ATOM   1529  CG  ASP A 190      10.974  43.065  73.924  1.00 62.92           C  
ANISOU 1529  CG  ASP A 190     7936   8217   7755    439   -248    -11       C  
ATOM   1530  OD1 ASP A 190      10.354  42.100  73.423  1.00 63.49           O  
ANISOU 1530  OD1 ASP A 190     8004   8304   7815    435   -220      0       O  
ATOM   1531  OD2 ASP A 190      12.191  43.265  73.708  1.00 63.53           O  
ANISOU 1531  OD2 ASP A 190     7976   8315   7846    440   -293    -38       O  
ATOM   1532  N   PRO A 191       7.719  41.523  74.895  1.00 64.28           N  
ANISOU 1532  N   PRO A 191     8235   8314   7875    454   -121     45       N  
ATOM   1533  CA  PRO A 191       7.447  40.190  75.454  1.00 61.80           C  
ANISOU 1533  CA  PRO A 191     7985   7974   7524    478   -112     36       C  
ATOM   1534  C   PRO A 191       8.622  39.241  75.341  1.00 61.00           C  
ANISOU 1534  C   PRO A 191     7883   7890   7404    498   -167      1       C  
ATOM   1535  O   PRO A 191       8.646  38.224  76.046  1.00 59.18           O  
ANISOU 1535  O   PRO A 191     7719   7627   7138    525   -175    -13       O  
ATOM   1536  CB  PRO A 191       6.253  39.701  74.627  1.00 57.31           C  
ANISOU 1536  CB  PRO A 191     7380   7421   6973    453    -60     67       C  
ATOM   1537  CG  PRO A 191       6.422  40.383  73.313  1.00 57.69           C  
ANISOU 1537  CG  PRO A 191     7336   7523   7062    419    -67     81       C  
ATOM   1538  CD  PRO A 191       7.050  41.728  73.598  1.00 59.45           C  
ANISOU 1538  CD  PRO A 191     7546   7742   7299    416    -92     75       C  
ATOM   1539  N   HIS A 192       9.590  39.532  74.474  1.00 59.41           N  
ANISOU 1539  N   HIS A 192     7609   7735   7229    485   -203    -15       N  
ATOM   1540  CA  HIS A 192      10.815  38.751  74.381  1.00 63.42           C  
ANISOU 1540  CA  HIS A 192     8108   8258   7730    506   -257    -55       C  
ATOM   1541  C   HIS A 192      11.978  39.422  75.102  1.00 56.25           C  
ANISOU 1541  C   HIS A 192     7215   7333   6826    526   -314    -86       C  
ATOM   1542  O   HIS A 192      13.139  39.162  74.768  1.00 57.22           O  
ANISOU 1542  O   HIS A 192     7298   7479   6963    534   -361   -120       O  
ATOM   1543  CB  HIS A 192      11.166  38.498  72.916  1.00 63.13           C  
ANISOU 1543  CB  HIS A 192     7979   8286   7721    478   -257    -58       C  
ATOM   1544  CG  HIS A 192      10.208  37.583  72.220  1.00 66.81           C  
ANISOU 1544  CG  HIS A 192     8436   8768   8182    465   -217    -37       C  
ATOM   1545  ND1 HIS A 192      10.361  36.214  72.213  1.00 69.28           N  
ANISOU 1545  ND1 HIS A 192     8770   9078   8477    485   -231    -58       N  
ATOM   1546  CD2 HIS A 192       9.078  37.840  71.520  1.00 66.48           C  
ANISOU 1546  CD2 HIS A 192     8365   8740   8153    434   -168      1       C  
ATOM   1547  CE1 HIS A 192       9.370  35.666  71.532  1.00 68.09           C  
ANISOU 1547  CE1 HIS A 192     8604   8940   8327    466   -190    -33       C  
ATOM   1548  NE2 HIS A 192       8.577  36.631  71.102  1.00 67.47           N  
ANISOU 1548  NE2 HIS A 192     8494   8872   8268    435   -153      3       N  
ATOM   1549  N   ALA A 193      11.681  40.279  76.083  1.00 48.04           N  
ANISOU 1549  N   ALA A 193     6229   6251   5774    535   -309    -77       N  
ATOM   1550  CA  ALA A 193      12.729  40.990  76.807  1.00 54.66           C  
ANISOU 1550  CA  ALA A 193     7085   7068   6617    554   -366   -106       C  
ATOM   1551  C   ALA A 193      13.730  40.027  77.432  1.00 58.89           C  
ANISOU 1551  C   ALA A 193     7664   7580   7131    592   -429   -148       C  
ATOM   1552  O   ALA A 193      14.934  40.302  77.458  1.00 59.05           O  
ANISOU 1552  O   ALA A 193     7655   7607   7176    603   -488   -182       O  
ATOM   1553  CB  ALA A 193      12.106  41.882  77.882  1.00 47.11           C  
ANISOU 1553  CB  ALA A 193     6198   6061   5642    562   -347    -92       C  
ATOM   1554  N   PHE A 194      13.253  38.881  77.923  1.00 55.95           N  
ANISOU 1554  N   PHE A 194     7361   7180   6719    613   -420   -147       N  
ATOM   1555  CA  PHE A 194      14.124  37.937  78.612  1.00 53.40           C  
ANISOU 1555  CA  PHE A 194     7091   6825   6373    652   -485   -184       C  
ATOM   1556  C   PHE A 194      15.213  37.363  77.713  1.00 58.64           C  
ANISOU 1556  C   PHE A 194     7673   7532   7074    654   -529   -218       C  
ATOM   1557  O   PHE A 194      16.130  36.713  78.223  1.00 55.49           O  
ANISOU 1557  O   PHE A 194     7303   7108   6670    688   -596   -256       O  
ATOM   1558  CB  PHE A 194      13.289  36.804  79.225  1.00 56.94           C  
ANISOU 1558  CB  PHE A 194     7629   7235   6771    669   -460   -169       C  
ATOM   1559  CG  PHE A 194      12.717  35.837  78.217  1.00 56.30           C  
ANISOU 1559  CG  PHE A 194     7501   7190   6700    651   -421   -155       C  
ATOM   1560  CD1 PHE A 194      11.568  36.149  77.507  1.00 54.66           C  
ANISOU 1560  CD1 PHE A 194     7254   7009   6506    616   -347   -116       C  
ATOM   1561  CD2 PHE A 194      13.316  34.606  78.000  1.00 56.62           C  
ANISOU 1561  CD2 PHE A 194     7540   7234   6739    671   -462   -182       C  
ATOM   1562  CE1 PHE A 194      11.038  35.258  76.587  1.00 55.23           C  
ANISOU 1562  CE1 PHE A 194     7286   7112   6588    601   -316   -104       C  
ATOM   1563  CE2 PHE A 194      12.789  33.710  77.084  1.00 61.44           C  
ANISOU 1563  CE2 PHE A 194     8110   7875   7358    656   -428   -171       C  
ATOM   1564  CZ  PHE A 194      11.648  34.038  76.377  1.00 59.82           C  
ANISOU 1564  CZ  PHE A 194     7867   7697   7164    620   -355   -132       C  
ATOM   1565  N   GLN A 195      15.156  37.606  76.407  1.00 62.21           N  
ANISOU 1565  N   GLN A 195     8026   8045   7564    619   -496   -208       N  
ATOM   1566  CA  GLN A 195      16.094  37.014  75.465  1.00 58.31           C  
ANISOU 1566  CA  GLN A 195     7453   7596   7104    617   -524   -241       C  
ATOM   1567  C   GLN A 195      17.202  37.964  75.030  1.00 56.25           C  
ANISOU 1567  C   GLN A 195     7114   7366   6892    604   -555   -265       C  
ATOM   1568  O   GLN A 195      18.051  37.568  74.225  1.00 50.09           O  
ANISOU 1568  O   GLN A 195     6261   6625   6145    600   -573   -297       O  
ATOM   1569  CB  GLN A 195      15.347  36.518  74.224  1.00 57.58           C  
ANISOU 1569  CB  GLN A 195     7306   7555   7018    586   -466   -218       C  
ATOM   1570  CG  GLN A 195      14.246  35.526  74.515  1.00 58.46           C  
ANISOU 1570  CG  GLN A 195     7482   7639   7091    594   -432   -194       C  
ATOM   1571  CD  GLN A 195      13.799  34.783  73.275  1.00 61.34           C  
ANISOU 1571  CD  GLN A 195     7789   8051   7465    571   -396   -185       C  
ATOM   1572  OE1 GLN A 195      12.666  34.936  72.820  1.00 66.94           O  
ANISOU 1572  OE1 GLN A 195     8491   8772   8170    544   -340   -146       O  
ATOM   1573  NE2 GLN A 195      14.691  33.970  72.719  1.00 56.98           N  
ANISOU 1573  NE2 GLN A 195     7194   7525   6929    583   -430   -225       N  
ATOM   1574  N   ARG A 196      17.224  39.197  75.537  1.00 53.86           N  
ANISOU 1574  N   ARG A 196     6822   7045   6596    597   -560   -254       N  
ATOM   1575  CA  ARG A 196      18.115  40.219  74.996  1.00 57.21           C  
ANISOU 1575  CA  ARG A 196     7165   7501   7070    574   -577   -268       C  
ATOM   1576  C   ARG A 196      19.534  40.154  75.547  1.00 58.13           C  
ANISOU 1576  C   ARG A 196     7275   7597   7216    605   -657   -321       C  
ATOM   1577  O   ARG A 196      20.344  41.025  75.210  1.00 55.71           O  
ANISOU 1577  O   ARG A 196     6902   7310   6956    587   -675   -336       O  
ATOM   1578  CB  ARG A 196      17.535  41.612  75.255  1.00 50.66           C  
ANISOU 1578  CB  ARG A 196     6346   6660   6244    552   -550   -233       C  
ATOM   1579  CG  ARG A 196      17.465  42.009  76.716  1.00 47.55           C  
ANISOU 1579  CG  ARG A 196     6046   6198   5822    584   -584   -238       C  
ATOM   1580  CD  ARG A 196      17.097  43.475  76.854  1.00 52.97           C  
ANISOU 1580  CD  ARG A 196     6726   6877   6523    561   -564   -212       C  
ATOM   1581  NE  ARG A 196      17.190  43.937  78.235  1.00 63.58           N  
ANISOU 1581  NE  ARG A 196     8156   8158   7842    592   -602   -224       N  
ATOM   1582  CZ  ARG A 196      16.186  44.490  78.906  1.00 63.45           C  
ANISOU 1582  CZ  ARG A 196     8205   8107   7796    593   -565   -196       C  
ATOM   1583  NH1 ARG A 196      15.007  44.656  78.322  1.00 68.55           N  
ANISOU 1583  NH1 ARG A 196     8833   8773   8440    565   -492   -154       N  
ATOM   1584  NH2 ARG A 196      16.362  44.880  80.160  1.00 57.46           N  
ANISOU 1584  NH2 ARG A 196     7530   7292   7012    622   -602   -213       N  
ATOM   1585  N   GLY A 197      19.862  39.161  76.370  1.00 58.18           N  
ANISOU 1585  N   GLY A 197     7347   7561   7200    649   -708   -350       N  
ATOM   1586  CA  GLY A 197      21.190  39.074  76.949  1.00 61.02           C  
ANISOU 1586  CA  GLY A 197     7703   7893   7589    681   -793   -403       C  
ATOM   1587  C   GLY A 197      21.364  40.017  78.122  1.00 59.40           C  
ANISOU 1587  C   GLY A 197     7561   7633   7374    698   -836   -404       C  
ATOM   1588  O   GLY A 197      20.863  41.145  78.090  1.00 55.53           O  
ANISOU 1588  O   GLY A 197     7065   7148   6885    671   -799   -373       O  
ATOM   1589  N   TYR A 198      22.074  39.582  79.161  1.00 60.73           N  
ANISOU 1589  N   TYR A 198     7794   7747   7535    742   -917   -441       N  
ATOM   1590  CA  TYR A 198      22.140  40.350  80.395  1.00 61.04           C  
ANISOU 1590  CA  TYR A 198     7915   7727   7551    763   -961   -442       C  
ATOM   1591  C   TYR A 198      23.543  40.324  80.983  1.00 64.94           C  
ANISOU 1591  C   TYR A 198     8404   8186   8085    797  -1066   -498       C  
ATOM   1592  O   TYR A 198      24.277  39.340  80.855  1.00 66.04           O  
ANISOU 1592  O   TYR A 198     8523   8323   8247    821  -1115   -535       O  
ATOM   1593  CB  TYR A 198      21.136  39.820  81.426  1.00 51.02           C  
ANISOU 1593  CB  TYR A 198     6780   6405   6200    786   -946   -416       C  
ATOM   1594  CG  TYR A 198      19.712  40.160  81.077  1.00 55.36           C  
ANISOU 1594  CG  TYR A 198     7340   6977   6717    752   -846   -362       C  
ATOM   1595  CD1 TYR A 198      19.146  41.363  81.484  1.00 54.36           C  
ANISOU 1595  CD1 TYR A 198     7241   6836   6580    737   -815   -336       C  
ATOM   1596  CD2 TYR A 198      18.938  39.293  80.316  1.00 56.35           C  
ANISOU 1596  CD2 TYR A 198     7446   7136   6829    737   -785   -338       C  
ATOM   1597  CE1 TYR A 198      17.846  41.686  81.155  1.00 57.53           C  
ANISOU 1597  CE1 TYR A 198     7645   7254   6960    708   -726   -289       C  
ATOM   1598  CE2 TYR A 198      17.636  39.607  79.980  1.00 58.81           C  
ANISOU 1598  CE2 TYR A 198     7762   7465   7119    707   -698   -290       C  
ATOM   1599  CZ  TYR A 198      17.094  40.804  80.402  1.00 61.87           C  
ANISOU 1599  CZ  TYR A 198     8173   7836   7499    693   -669   -266       C  
ATOM   1600  OH  TYR A 198      15.797  41.123  80.070  1.00 62.09           O  
ANISOU 1600  OH  TYR A 198     8201   7878   7514    665   -585   -221       O  
ATOM   1601  N   SER A 199      23.901  41.428  81.631  1.00 64.08           N  
ANISOU 1601  N   SER A 199     8313   8046   7988    799  -1104   -505       N  
ATOM   1602  CA  SER A 199      25.089  41.520  82.464  1.00 56.81           C  
ANISOU 1602  CA  SER A 199     7413   7075   7096    836  -1212   -555       C  
ATOM   1603  C   SER A 199      24.693  41.383  83.930  1.00 62.37           C  
ANISOU 1603  C   SER A 199     8270   7704   7725    873  -1255   -550       C  
ATOM   1604  O   SER A 199      23.532  41.569  84.303  1.00 68.29           O  
ANISOU 1604  O   SER A 199     9097   8442   8410    864  -1192   -508       O  
ATOM   1605  CB  SER A 199      25.822  42.844  82.232  1.00 48.71           C  
ANISOU 1605  CB  SER A 199     6307   6062   6138    813  -1232   -569       C  
ATOM   1606  OG  SER A 199      25.173  43.912  82.901  1.00 52.32           O  
ANISOU 1606  OG  SER A 199     6828   6490   6559    805  -1214   -540       O  
ATOM   1607  N   CYS A 200      25.683  41.054  84.764  1.00 61.03           N  
ANISOU 1607  N   CYS A 200     8144   7479   7566    915  -1363   -595       N  
ATOM   1608  CA  CYS A 200      25.404  40.755  86.167  1.00 63.15           C  
ANISOU 1608  CA  CYS A 200     8568   7671   7756    953  -1414   -594       C  
ATOM   1609  C   CYS A 200      24.792  41.950  86.888  1.00 61.80           C  
ANISOU 1609  C   CYS A 200     8465   7473   7543    943  -1388   -569       C  
ATOM   1610  O   CYS A 200      23.827  41.799  87.647  1.00 65.92           O  
ANISOU 1610  O   CYS A 200     9106   7961   7981    950  -1352   -540       O  
ATOM   1611  CB  CYS A 200      26.684  40.310  86.875  1.00 65.43           C  
ANISOU 1611  CB  CYS A 200     8882   7905   8074    999  -1547   -650       C  
ATOM   1612  SG  CYS A 200      27.133  38.590  86.595  1.00 72.27           S  
ANISOU 1612  SG  CYS A 200     9740   8768   8950   1029  -1590   -677       S  
ATOM   1613  N   ASP A 201      25.330  43.149  86.656  1.00 59.29           N  
ANISOU 1613  N   ASP A 201     8073   7168   7285    925  -1404   -582       N  
ATOM   1614  CA  ASP A 201      24.920  44.307  87.442  1.00 62.81           C  
ANISOU 1614  CA  ASP A 201     8586   7579   7699    922  -1399   -568       C  
ATOM   1615  C   ASP A 201      23.488  44.744  87.153  1.00 66.46           C  
ANISOU 1615  C   ASP A 201     9066   8070   8117    889  -1279   -513       C  
ATOM   1616  O   ASP A 201      22.867  45.378  88.014  1.00 72.26           O  
ANISOU 1616  O   ASP A 201     9893   8764   8797    894  -1263   -499       O  
ATOM   1617  CB  ASP A 201      25.893  45.462  87.212  1.00 62.21           C  
ANISOU 1617  CB  ASP A 201     8420   7509   7707    910  -1449   -596       C  
ATOM   1618  CG  ASP A 201      27.170  45.306  88.017  1.00 67.05           C  
ANISOU 1618  CG  ASP A 201     9062   8066   8349    951  -1582   -652       C  
ATOM   1619  OD1 ASP A 201      27.225  44.389  88.867  1.00 65.91           O  
ANISOU 1619  OD1 ASP A 201     9026   7871   8148    991  -1639   -666       O  
ATOM   1620  OD2 ASP A 201      28.115  46.095  87.801  1.00 70.26           O  
ANISOU 1620  OD2 ASP A 201     9385   8475   8837    943  -1634   -682       O  
ATOM   1621  N   GLU A 202      22.939  44.407  85.981  1.00 65.82           N  
ANISOU 1621  N   GLU A 202     8899   8054   8056    856  -1195   -485       N  
ATOM   1622  CA  GLU A 202      21.521  44.656  85.743  1.00 61.96           C  
ANISOU 1622  CA  GLU A 202     8432   7585   7524    828  -1087   -434       C  
ATOM   1623  C   GLU A 202      20.627  43.935  86.744  1.00 56.94           C  
ANISOU 1623  C   GLU A 202     7938   6901   6795    852  -1064   -417       C  
ATOM   1624  O   GLU A 202      19.437  44.260  86.833  1.00 56.67           O  
ANISOU 1624  O   GLU A 202     7941   6868   6722    834   -980   -380       O  
ATOM   1625  CB  GLU A 202      21.133  44.241  84.320  1.00 61.47           C  
ANISOU 1625  CB  GLU A 202     8261   7597   7498    792  -1012   -409       C  
ATOM   1626  CG  GLU A 202      22.117  44.666  83.246  1.00 69.80           C  
ANISOU 1626  CG  GLU A 202     9177   8703   8641    768  -1033   -428       C  
ATOM   1627  CD  GLU A 202      21.614  44.368  81.846  1.00 71.21           C  
ANISOU 1627  CD  GLU A 202     9260   8954   8844    728   -952   -400       C  
ATOM   1628  OE1 GLU A 202      22.410  43.878  81.016  1.00 69.73           O  
ANISOU 1628  OE1 GLU A 202     8984   8804   8704    722   -971   -423       O  
ATOM   1629  OE2 GLU A 202      20.425  44.631  81.572  1.00 73.41           O  
ANISOU 1629  OE2 GLU A 202     9551   9248   9095    704   -872   -355       O  
ATOM   1630  N   LEU A 203      21.167  42.983  87.502  1.00 50.81           N  
ANISOU 1630  N   LEU A 203     7243   6080   5983    891  -1137   -444       N  
ATOM   1631  CA  LEU A 203      20.416  42.265  88.518  1.00 59.86           C  
ANISOU 1631  CA  LEU A 203     8534   7174   7036    913  -1123   -429       C  
ATOM   1632  C   LEU A 203      20.842  42.651  89.928  1.00 65.16           C  
ANISOU 1632  C   LEU A 203     9330   7771   7659    948  -1201   -454       C  
ATOM   1633  O   LEU A 203      20.247  42.161  90.902  1.00 62.73           O  
ANISOU 1633  O   LEU A 203     9158   7413   7264    966  -1191   -442       O  
ATOM   1634  CB  LEU A 203      20.575  40.753  88.312  1.00 60.35           C  
ANISOU 1634  CB  LEU A 203     8608   7237   7084    930  -1143   -434       C  
ATOM   1635  CG  LEU A 203      19.763  40.105  87.180  1.00 60.75           C  
ANISOU 1635  CG  LEU A 203     8585   7348   7148    899  -1050   -401       C  
ATOM   1636  CD1 LEU A 203      20.220  40.559  85.795  1.00 62.31           C  
ANISOU 1636  CD1 LEU A 203     8621   7618   7435    869  -1032   -406       C  
ATOM   1637  CD2 LEU A 203      19.828  38.590  87.280  1.00 56.44           C  
ANISOU 1637  CD2 LEU A 203     8086   6785   6573    922  -1075   -406       C  
ATOM   1638  N   LYS A 204      21.825  43.553  90.051  1.00 67.22           N  
ANISOU 1638  N   LYS A 204     9548   8021   7972    955  -1276   -487       N  
ATOM   1639  CA  LYS A 204      22.456  43.837  91.337  1.00 67.32           C  
ANISOU 1639  CA  LYS A 204     9671   7960   7947    991  -1374   -519       C  
ATOM   1640  C   LYS A 204      21.427  44.142  92.415  1.00 62.80           C  
ANISOU 1640  C   LYS A 204     9244   7340   7276    997  -1325   -497       C  
ATOM   1641  O   LYS A 204      21.413  43.496  93.471  1.00 65.40           O  
ANISOU 1641  O   LYS A 204     9713   7609   7527   1027  -1367   -504       O  
ATOM   1642  CB  LYS A 204      23.442  44.998  91.197  1.00 67.27           C  
ANISOU 1642  CB  LYS A 204     9584   7957   8020    988  -1439   -551       C  
ATOM   1643  CG  LYS A 204      24.736  44.793  91.973  1.00 75.08           C  
ANISOU 1643  CG  LYS A 204    10617   8889   9023   1030  -1582   -603       C  
ATOM   1644  CD  LYS A 204      25.603  46.042  91.973  1.00 78.74           C  
ANISOU 1644  CD  LYS A 204    11013   9346   9560   1026  -1643   -633       C  
ATOM   1645  CE  LYS A 204      25.061  47.083  92.937  1.00 82.49           C  
ANISOU 1645  CE  LYS A 204    11589   9776   9978   1029  -1633   -626       C  
ATOM   1646  NZ  LYS A 204      24.638  46.461  94.223  1.00 84.66           N  
ANISOU 1646  NZ  LYS A 204    12045   9982  10138   1063  -1657   -625       N  
ATOM   1647  N   GLY A 205      20.551  45.117  92.158  1.00 62.04           N  
ANISOU 1647  N   GLY A 205     9119   7268   7184    967  -1233   -470       N  
ATOM   1648  CA  GLY A 205      19.491  45.464  93.088  1.00 58.07           C  
ANISOU 1648  CA  GLY A 205     8741   6726   6596    968  -1170   -450       C  
ATOM   1649  C   GLY A 205      18.862  44.228  93.695  1.00 61.89           C  
ANISOU 1649  C   GLY A 205     9346   7179   6991    982  -1142   -433       C  
ATOM   1650  O   GLY A 205      18.968  43.994  94.902  1.00 66.61           O  
ANISOU 1650  O   GLY A 205    10089   7711   7509   1011  -1190   -447       O  
HETATM 1651  N   MSE A 206      18.297  43.382  92.839  1.00 59.76           N  
ANISOU 1651  N   MSE A 206     9017   6954   6734    963  -1074   -404       N  
HETATM 1652  CA  MSE A 206      17.620  42.163  93.258  1.00 62.60           C  
ANISOU 1652  CA  MSE A 206     9475   7290   7018    970  -1037   -383       C  
HETATM 1653  C   MSE A 206      18.501  41.304  94.149  1.00 64.39           C  
ANISOU 1653  C   MSE A 206     9810   7457   7197   1011  -1149   -411       C  
HETATM 1654  O   MSE A 206      18.081  40.860  95.232  1.00 74.32           O  
ANISOU 1654  O   MSE A 206    11221   8657   8359   1027  -1146   -404       O  
HETATM 1655  CB  MSE A 206      17.201  41.341  92.047  1.00 59.10           C  
ANISOU 1655  CB  MSE A 206     8929   6908   6619    946   -975   -357       C  
HETATM 1656  CG  MSE A 206      16.721  39.939  92.386  1.00 68.14           C  
ANISOU 1656  CG  MSE A 206    10163   8028   7699    955   -956   -339       C  
HETATM 1657 SE   MSE A 206      15.595  39.201  90.995  1.00 77.88          Se  
ANISOU 1657 SE   MSE A 206    11287   9333   8971    915   -833   -295      Se  
HETATM 1658  CE  MSE A 206      16.851  38.226  89.970  1.00 62.05           C  
ANISOU 1658  CE  MSE A 206     9171   7368   7040    928   -924   -323       C  
ATOM   1659  N   THR A 207      19.713  41.059  93.645  1.00 64.56           N  
ANISOU 1659  N   THR A 207     9748   7494   7288   1026  -1246   -443       N  
ATOM   1660  CA  THR A 207      20.615  40.172  94.360  1.00 66.03           C  
ANISOU 1660  CA  THR A 207    10019   7625   7445   1065  -1363   -472       C  
ATOM   1661  C   THR A 207      20.938  40.741  95.734  1.00 69.23           C  
ANISOU 1661  C   THR A 207    10565   7955   7784   1093  -1435   -494       C  
ATOM   1662  O   THR A 207      21.064  39.992  96.712  1.00 72.85           O  
ANISOU 1662  O   THR A 207    11165   8350   8164   1122  -1492   -499       O  
ATOM   1663  CB  THR A 207      21.897  39.916  93.560  1.00 65.66           C  
ANISOU 1663  CB  THR A 207     9844   7606   7497   1077  -1455   -509       C  
ATOM   1664  OG1 THR A 207      22.398  41.140  92.996  1.00 71.20           O  
ANISOU 1664  OG1 THR A 207    10427   8344   8280   1060  -1462   -526       O  
ATOM   1665  CG2 THR A 207      21.658  38.901  92.451  1.00 64.25           C  
ANISOU 1665  CG2 THR A 207     9572   7482   7356   1061  -1405   -492       C  
ATOM   1666  N   ASP A 208      21.052  42.069  95.837  1.00 66.90           N  
ANISOU 1666  N   ASP A 208    10239   7664   7517   1085  -1434   -506       N  
ATOM   1667  CA  ASP A 208      21.330  42.657  97.140  1.00 70.14           C  
ANISOU 1667  CA  ASP A 208    10785   8003   7863   1112  -1501   -529       C  
ATOM   1668  C   ASP A 208      20.157  42.446  98.081  1.00 70.12           C  
ANISOU 1668  C   ASP A 208    10942   7960   7740   1109  -1419   -499       C  
ATOM   1669  O   ASP A 208      20.350  42.189  99.275  1.00 76.77           O  
ANISOU 1669  O   ASP A 208    11943   8730   8494   1137  -1482   -512       O  
ATOM   1670  CB  ASP A 208      21.653  44.142  96.993  1.00 70.06           C  
ANISOU 1670  CB  ASP A 208    10701   8007   7913   1101  -1512   -548       C  
ATOM   1671  CG  ASP A 208      22.984  44.378  96.315  1.00 74.41           C  
ANISOU 1671  CG  ASP A 208    11118   8580   8575   1108  -1612   -585       C  
ATOM   1672  OD1 ASP A 208      23.693  43.389  96.027  1.00 74.55           O  
ANISOU 1672  OD1 ASP A 208    11105   8598   8622   1125  -1678   -600       O  
ATOM   1673  OD2 ASP A 208      23.323  45.555  96.072  1.00 76.29           O  
ANISOU 1673  OD2 ASP A 208    11279   8833   8874   1096  -1623   -599       O  
ATOM   1674  N   ALA A 209      18.934  42.520  97.549  1.00 63.11           N  
ANISOU 1674  N   ALA A 209    10017   7116   6847   1074  -1279   -460       N  
ATOM   1675  CA  ALA A 209      17.757  42.239  98.354  1.00 61.44           C  
ANISOU 1675  CA  ALA A 209     9944   6871   6529   1067  -1187   -431       C  
ATOM   1676  C   ALA A 209      17.657  40.772  98.732  1.00 69.73           C  
ANISOU 1676  C   ALA A 209    11094   7889   7512   1080  -1203   -416       C  
ATOM   1677  O   ALA A 209      16.867  40.430  99.619  1.00 74.09           O  
ANISOU 1677  O   ALA A 209    11791   8398   7963   1080  -1148   -397       O  
ATOM   1678  CB  ALA A 209      16.495  42.671  97.612  1.00 56.57           C  
ANISOU 1678  CB  ALA A 209     9245   6309   5939   1027  -1037   -394       C  
ATOM   1679  N   LEU A 210      18.440  39.903  98.097  1.00 68.57           N  
ANISOU 1679  N   LEU A 210    10874   7760   7419   1092  -1276   -426       N  
ATOM   1680  CA  LEU A 210      18.417  38.487  98.419  1.00 73.56           C  
ANISOU 1680  CA  LEU A 210    11595   8358   7995   1106  -1301   -413       C  
ATOM   1681  C   LEU A 210      19.658  38.036  99.173  1.00 78.67           C  
ANISOU 1681  C   LEU A 210    12326   8942   8621   1149  -1461   -450       C  
ATOM   1682  O   LEU A 210      19.702  36.889  99.629  1.00 77.41           O  
ANISOU 1682  O   LEU A 210    12267   8741   8405   1165  -1499   -442       O  
ATOM   1683  CB  LEU A 210      18.232  37.665  97.138  1.00 71.11           C  
ANISOU 1683  CB  LEU A 210    11151   8113   7756   1086  -1256   -395       C  
ATOM   1684  CG  LEU A 210      16.925  37.940  96.385  1.00 62.91           C  
ANISOU 1684  CG  LEU A 210    10037   7131   6735   1043  -1101   -355       C  
ATOM   1685  CD1 LEU A 210      16.961  37.372  94.977  1.00 58.02           C  
ANISOU 1685  CD1 LEU A 210     9260   6581   6203   1025  -1075   -345       C  
ATOM   1686  CD2 LEU A 210      15.724  37.401  97.147  1.00 63.17           C  
ANISOU 1686  CD2 LEU A 210    10209   7127   6666   1032  -1007   -319       C  
ATOM   1687  N   ALA A 211      20.665  38.907  99.309  1.00 78.15           N  
ANISOU 1687  N   ALA A 211    12222   8866   8605   1168  -1559   -491       N  
ATOM   1688  CA  ALA A 211      21.853  38.673 100.140  1.00 77.78           C  
ANISOU 1688  CA  ALA A 211    12261   8751   8541   1211  -1720   -531       C  
ATOM   1689  C   ALA A 211      22.799  37.657  99.506  1.00 77.84           C  
ANISOU 1689  C   ALA A 211    12186   8768   8622   1231  -1813   -551       C  
ATOM   1690  O   ALA A 211      23.370  36.806 100.194  1.00 81.37           O  
ANISOU 1690  O   ALA A 211    12738   9153   9028   1264  -1919   -565       O  
ATOM   1691  CB  ALA A 211      21.478  38.255 101.568  1.00 78.80           C  
ANISOU 1691  CB  ALA A 211    12615   8796   8530   1229  -1740   -520       C  
ATOM   1692  N   ILE A 212      22.985  37.752  98.192  1.00 75.17           N  
ANISOU 1692  N   ILE A 212    11661   8506   8394   1211  -1777   -554       N  
ATOM   1693  CA  ILE A 212      23.948  36.923  97.482  1.00 79.67           C  
ANISOU 1693  CA  ILE A 212    12130   9092   9048   1229  -1860   -581       C  
ATOM   1694  C   ILE A 212      24.792  37.801  96.571  1.00 74.48           C  
ANISOU 1694  C   ILE A 212    11295   8488   8516   1221  -1888   -615       C  
ATOM   1695  O   ILE A 212      24.284  38.741  95.946  1.00 72.28           O  
ANISOU 1695  O   ILE A 212    10926   8265   8271   1187  -1794   -599       O  
ATOM   1696  CB  ILE A 212      23.276  35.803  96.647  1.00 80.74           C  
ANISOU 1696  CB  ILE A 212    12216   9271   9189   1209  -1776   -549       C  
ATOM   1697  CG1 ILE A 212      22.164  35.070  97.399  1.00 81.05           C  
ANISOU 1697  CG1 ILE A 212    12416   9271   9108   1203  -1708   -505       C  
ATOM   1698  CG2 ILE A 212      24.287  34.805  96.128  1.00 88.72           C  
ANISOU 1698  CG2 ILE A 212    13154  10283  10272   1235  -1873   -581       C  
ATOM   1699  CD1 ILE A 212      20.786  35.407  96.893  1.00 83.35           C  
ANISOU 1699  CD1 ILE A 212    12673   9616   9380   1159  -1542   -459       C  
ATOM   1700  N   SER A 213      26.075  37.469  96.467  1.00 75.97           N  
ANISOU 1700  N   SER A 213    11430   8658   8777   1251  -2016   -661       N  
ATOM   1701  CA  SER A 213      26.960  38.073  95.486  1.00 77.47           C  
ANISOU 1701  CA  SER A 213    11439   8901   9096   1242  -2043   -695       C  
ATOM   1702  C   SER A 213      27.054  37.158  94.270  1.00 75.35           C  
ANISOU 1702  C   SER A 213    11041   8692   8896   1231  -2005   -695       C  
ATOM   1703  O   SER A 213      26.852  35.947  94.372  1.00 80.92           O  
ANISOU 1703  O   SER A 213    11804   9379   9564   1245  -2015   -685       O  
ATOM   1704  CB  SER A 213      28.345  38.323  96.085  1.00 78.41           C  
ANISOU 1704  CB  SER A 213    11565   8963   9265   1281  -2204   -753       C  
ATOM   1705  OG  SER A 213      29.255  38.778  95.102  1.00 79.69           O  
ANISOU 1705  OG  SER A 213    11546   9174   9559   1272  -2229   -788       O  
ATOM   1706  N   LEU A 214      27.328  37.749  93.111  1.00 64.85           N  
ANISOU 1706  N   LEU A 214     9541   7436   7665   1202  -1960   -704       N  
ATOM   1707  CA  LEU A 214      27.493  36.997  91.876  1.00 67.80           C  
ANISOU 1707  CA  LEU A 214     9780   7871   8109   1189  -1923   -709       C  
ATOM   1708  C   LEU A 214      28.940  37.121  91.423  1.00 73.14           C  
ANISOU 1708  C   LEU A 214    10332   8554   8903   1206  -2022   -769       C  
ATOM   1709  O   LEU A 214      29.442  38.236  91.233  1.00 72.03           O  
ANISOU 1709  O   LEU A 214    10114   8431   8823   1192  -2034   -787       O  
ATOM   1710  CB  LEU A 214      26.536  37.493  90.792  1.00 72.98           C  
ANISOU 1710  CB  LEU A 214    10340   8611   8778   1138  -1775   -668       C  
ATOM   1711  CG  LEU A 214      25.041  37.340  91.093  1.00 81.13           C  
ANISOU 1711  CG  LEU A 214    11474   9644   9709   1118  -1665   -610       C  
ATOM   1712  CD1 LEU A 214      24.208  37.492  89.830  1.00 77.59           C  
ANISOU 1712  CD1 LEU A 214    10912   9278   9289   1071  -1535   -575       C  
ATOM   1713  CD2 LEU A 214      24.760  36.005  91.765  1.00 85.83           C  
ANISOU 1713  CD2 LEU A 214    12196  10187  10230   1145  -1695   -600       C  
ATOM   1714  N   VAL A 215      29.600  35.981  91.241  1.00 73.83           N  
ANISOU 1714  N   VAL A 215    10397   8628   9029   1234  -2091   -800       N  
ATOM   1715  CA  VAL A 215      31.029  35.938  90.951  1.00 76.43           C  
ANISOU 1715  CA  VAL A 215    10619   8950   9471   1257  -2197   -863       C  
ATOM   1716  C   VAL A 215      31.204  35.685  89.459  1.00 72.78           C  
ANISOU 1716  C   VAL A 215     9983   8574   9098   1229  -2124   -873       C  
ATOM   1717  O   VAL A 215      30.883  34.603  88.962  1.00 72.24           O  
ANISOU 1717  O   VAL A 215     9904   8526   9019   1230  -2090   -865       O  
ATOM   1718  CB  VAL A 215      31.736  34.864  91.787  1.00 82.69           C  
ANISOU 1718  CB  VAL A 215    11502   9661  10254   1312  -2335   -898       C  
ATOM   1719  CG1 VAL A 215      33.237  35.089  91.772  1.00 83.21           C  
ANISOU 1719  CG1 VAL A 215    11475   9703  10437   1339  -2462   -968       C  
ATOM   1720  CG2 VAL A 215      31.206  34.872  93.213  1.00 83.95           C  
ANISOU 1720  CG2 VAL A 215    11864   9741  10292   1333  -2377   -872       C  
ATOM   1721  N   GLU A 216      31.729  36.672  88.737  1.00 71.26           N  
ANISOU 1721  N   GLU A 216     9654   8429   8990   1201  -2101   -892       N  
ATOM   1722  CA  GLU A 216      31.898  36.571  87.291  1.00 73.11           C  
ANISOU 1722  CA  GLU A 216     9725   8748   9305   1169  -2024   -900       C  
ATOM   1723  C   GLU A 216      33.287  36.017  86.983  1.00 77.60           C  
ANISOU 1723  C   GLU A 216    10194   9307   9985   1197  -2121   -971       C  
ATOM   1724  O   GLU A 216      34.291  36.719  87.143  1.00 79.27           O  
ANISOU 1724  O   GLU A 216    10344   9500  10274   1205  -2193  -1013       O  
ATOM   1725  CB  GLU A 216      31.692  37.931  86.628  1.00 66.90           C  
ANISOU 1725  CB  GLU A 216     8847   8021   8551   1119  -1940   -880       C  
ATOM   1726  CG  GLU A 216      32.105  37.975  85.168  1.00 72.67           C  
ANISOU 1726  CG  GLU A 216     9404   8834   9373   1084  -1876   -896       C  
ATOM   1727  CD  GLU A 216      31.797  39.303  84.508  1.00 81.22           C  
ANISOU 1727  CD  GLU A 216    10410   9973  10478   1032  -1790   -868       C  
ATOM   1728  OE1 GLU A 216      30.900  40.020  84.997  1.00 82.38           O  
ANISOU 1728  OE1 GLU A 216    10638  10108  10554   1017  -1747   -822       O  
ATOM   1729  OE2 GLU A 216      32.450  39.625  83.494  1.00 84.80           O  
ANISOU 1729  OE2 GLU A 216    10720  10479  11019   1005  -1763   -892       O  
ATOM   1730  N   ASN A 217      33.336  34.762  86.531  1.00 78.73           N  
ANISOU 1730  N   ASN A 217    10316   9460  10138   1213  -2121   -985       N  
ATOM   1731  CA  ASN A 217      34.579  34.102  86.124  1.00 81.97           C  
ANISOU 1731  CA  ASN A 217    10623   9866  10658   1241  -2201  -1054       C  
ATOM   1732  C   ASN A 217      35.627  34.172  87.232  1.00 89.65           C  
ANISOU 1732  C   ASN A 217    11646  10749  11667   1290  -2359  -1103       C  
ATOM   1733  O   ASN A 217      36.758  34.622  87.031  1.00 89.46           O  
ANISOU 1733  O   ASN A 217    11515  10723  11753   1296  -2420  -1158       O  
ATOM   1734  CB  ASN A 217      35.114  34.700  84.824  1.00 77.99           C  
ANISOU 1734  CB  ASN A 217     9935   9442  10255   1201  -2132  -1078       C  
ATOM   1735  CG  ASN A 217      34.271  34.328  83.624  1.00 74.35           C  
ANISOU 1735  CG  ASN A 217     9415   9065   9770   1160  -1996  -1043       C  
ATOM   1736  OD1 ASN A 217      33.402  33.461  83.703  1.00 67.75           O  
ANISOU 1736  OD1 ASN A 217     8659   8225   8857   1167  -1961  -1009       O  
ATOM   1737  ND2 ASN A 217      34.519  34.993  82.503  1.00 73.67           N  
ANISOU 1737  ND2 ASN A 217     9189   9053   9750   1116  -1918  -1050       N  
ATOM   1738  N   ARG A 218      35.220  33.711  88.419  1.00 86.43           N  
ANISOU 1738  N   ARG A 218    11408  10265  11165   1324  -2426  -1082       N  
ATOM   1739  CA  ARG A 218      35.935  33.781  89.694  1.00 94.67           C  
ANISOU 1739  CA  ARG A 218    12550  11213  12206   1371  -2577  -1114       C  
ATOM   1740  C   ARG A 218      36.826  35.017  89.824  1.00 92.65           C  
ANISOU 1740  C   ARG A 218    12220  10950  12034   1366  -2631  -1150       C  
ATOM   1741  O   ARG A 218      37.915  34.975  90.407  1.00 96.87           O  
ANISOU 1741  O   ARG A 218    12750  11421  12635   1405  -2770  -1205       O  
ATOM   1742  CB  ARG A 218      36.691  32.456  89.931  1.00105.25           C  
ANISOU 1742  CB  ARG A 218    13903  12498  13589   1423  -2693  -1162       C  
ATOM   1743  CG  ARG A 218      38.157  32.319  89.493  1.00111.35           C  
ANISOU 1743  CG  ARG A 218    14528  13265  14515   1447  -2786  -1243       C  
ATOM   1744  CD  ARG A 218      38.311  32.234  87.994  1.00113.41           C  
ANISOU 1744  CD  ARG A 218    14607  13622  14862   1412  -2680  -1261       C  
ATOM   1745  NE  ARG A 218      37.751  31.001  87.454  1.00112.95           N  
ANISOU 1745  NE  ARG A 218    14557  13588  14770   1415  -2626  -1246       N  
ATOM   1746  CZ  ARG A 218      37.469  30.817  86.170  1.00110.70           C  
ANISOU 1746  CZ  ARG A 218    14154  13391  14516   1378  -2506  -1241       C  
ATOM   1747  NH1 ARG A 218      37.698  31.786  85.294  1.00107.02           N  
ANISOU 1747  NH1 ARG A 218    13555  12996  14113   1335  -2427  -1248       N  
ATOM   1748  NH2 ARG A 218      36.963  29.662  85.761  1.00112.83           N  
ANISOU 1748  NH2 ARG A 218    14441  13675  14752   1385  -2468  -1229       N  
ATOM   1749  N   GLU A 219      36.323  36.151  89.343  1.00 92.70           N  
ANISOU 1749  N   GLU A 219    12175  11015  12033   1317  -2526  -1117       N  
ATOM   1750  CA  GLU A 219      36.867  37.453  89.712  1.00 86.57           C  
ANISOU 1750  CA  GLU A 219    11372  10220  11300   1309  -2570  -1134       C  
ATOM   1751  C   GLU A 219      36.221  37.900  91.026  1.00 91.48           C  
ANISOU 1751  C   GLU A 219    12178  10777  11805   1324  -2605  -1099       C  
ATOM   1752  O   GLU A 219      35.495  38.890  91.105  1.00 92.70           O  
ANISOU 1752  O   GLU A 219    12361  10953  11907   1291  -2529  -1058       O  
ATOM   1753  CB  GLU A 219      36.643  38.463  88.594  1.00 80.11           C  
ANISOU 1753  CB  GLU A 219    10419   9492  10530   1250  -2445  -1114       C  
ATOM   1754  N   GLU A 220      36.485  37.110  92.066  1.00 93.41           N  
ANISOU 1754  N   GLU A 220    12549  10937  12005   1374  -2724  -1116       N  
ATOM   1755  CA  GLU A 220      35.858  37.316  93.362  1.00 96.80           C  
ANISOU 1755  CA  GLU A 220    13171  11298  12309   1392  -2760  -1084       C  
ATOM   1756  C   GLU A 220      36.301  38.637  93.973  1.00100.84           C  
ANISOU 1756  C   GLU A 220    13696  11778  12842   1391  -2817  -1101       C  
ATOM   1757  O   GLU A 220      37.439  39.081  93.797  1.00 99.10           O  
ANISOU 1757  O   GLU A 220    13368  11548  12739   1399  -2898  -1155       O  
ATOM   1758  CB  GLU A 220      36.212  36.163  94.302  1.00 97.54           C  
ANISOU 1758  CB  GLU A 220    13393  11304  12362   1446  -2889  -1104       C  
ATOM   1759  CG  GLU A 220      35.289  36.022  95.495  1.00 99.22           C  
ANISOU 1759  CG  GLU A 220    13822  11457  12419   1458  -2892  -1058       C  
ATOM   1760  CD  GLU A 220      34.802  34.601  95.688  1.00102.69           C  
ANISOU 1760  CD  GLU A 220    14358  11872  12787   1478  -2893  -1035       C  
ATOM   1761  OE1 GLU A 220      35.128  33.743  94.842  1.00103.58           O  
ANISOU 1761  OE1 GLU A 220    14366  12018  12972   1482  -2886  -1055       O  
ATOM   1762  OE2 GLU A 220      34.096  34.341  96.686  1.00104.05           O  
ANISOU 1762  OE2 GLU A 220    14713  11990  12831   1488  -2900   -999       O  
ATOM   1763  N   ASP A 221      35.381  39.270  94.693  1.00102.56           N  
ANISOU 1763  N   ASP A 221    14043  11977  12947   1379  -2771  -1057       N  
ATOM   1764  CA  ASP A 221      35.694  40.447  95.492  1.00106.11           C  
ANISOU 1764  CA  ASP A 221    14542  12381  13394   1384  -2835  -1071       C  
ATOM   1765  C   ASP A 221      36.044  39.969  96.895  1.00108.56           C  
ANISOU 1765  C   ASP A 221    15027  12586  13636   1437  -2981  -1092       C  
ATOM   1766  O   ASP A 221      35.194  39.415  97.600  1.00107.05           O  
ANISOU 1766  O   ASP A 221    14997  12361  13315   1447  -2959  -1054       O  
ATOM   1767  CB  ASP A 221      34.524  41.427  95.512  1.00107.76           C  
ANISOU 1767  CB  ASP A 221    14795  12626  13521   1343  -2706  -1017       C  
ATOM   1768  CG  ASP A 221      34.847  42.711  96.262  1.00110.45           C  
ANISOU 1768  CG  ASP A 221    15177  12924  13866   1347  -2767  -1034       C  
ATOM   1769  OD1 ASP A 221      36.007  42.880  96.699  1.00111.59           O  
ANISOU 1769  OD1 ASP A 221    15303  13014  14083   1377  -2907  -1088       O  
ATOM   1770  OD2 ASP A 221      33.940  43.556  96.417  1.00110.20           O  
ANISOU 1770  OD2 ASP A 221    15193  12910  13769   1319  -2676   -995       O  
ATOM   1771  N   ILE A 222      37.301  40.178  97.294  1.00109.88           N  
ANISOU 1771  N   ILE A 222    15163  12697  13891   1470  -3132  -1152       N  
ATOM   1772  CA  ILE A 222      37.745  39.755  98.618  1.00116.86           C  
ANISOU 1772  CA  ILE A 222    16210  13474  14718   1522  -3289  -1176       C  
ATOM   1773  C   ILE A 222      37.004  40.519  99.708  1.00118.44           C  
ANISOU 1773  C   ILE A 222    16585  13631  14788   1520  -3279  -1144       C  
ATOM   1774  O   ILE A 222      36.762  39.985 100.798  1.00118.53           O  
ANISOU 1774  O   ILE A 222    16782  13567  14688   1551  -3347  -1134       O  
ATOM   1775  CB  ILE A 222      39.273  39.922  98.739  1.00117.59           C  
ANISOU 1775  CB  ILE A 222    16212  13517  14949   1555  -3453  -1251       C  
ATOM   1776  CG1 ILE A 222      39.654  41.406  98.741  1.00118.32           C  
ANISOU 1776  CG1 ILE A 222    16235  13618  15104   1534  -3460  -1270       C  
ATOM   1777  CG2 ILE A 222      39.973  39.185  97.604  1.00116.20           C  
ANISOU 1777  CG2 ILE A 222    15855  13390  14906   1555  -3447  -1285       C  
ATOM   1778  CD1 ILE A 222      41.100  41.684  98.388  1.00118.54           C  
ANISOU 1778  CD1 ILE A 222    16105  13632  15303   1548  -3572  -1340       C  
ATOM   1779  N   THR A 223      36.618  41.768  99.432  1.00121.91           N  
ANISOU 1779  N   THR A 223    16971  14114  15236   1483  -3192  -1128       N  
ATOM   1780  CA  THR A 223      35.890  42.555 100.422  1.00115.04           C  
ANISOU 1780  CA  THR A 223    16259  13205  14247   1480  -3173  -1101       C  
ATOM   1781  C   THR A 223      34.474  42.029 100.625  1.00109.54           C  
ANISOU 1781  C   THR A 223    15690  12527  13406   1463  -3046  -1038       C  
ATOM   1782  O   THR A 223      33.923  42.145 101.726  1.00110.54           O  
ANISOU 1782  O   THR A 223    15999  12596  13406   1476  -3059  -1020       O  
ATOM   1783  CB  THR A 223      35.856  44.028 100.005  1.00110.70           C  
ANISOU 1783  CB  THR A 223    15607  12698  13755   1443  -3112  -1102       C  
ATOM   1784  OG1 THR A 223      34.813  44.234  99.044  1.00111.03           O  
ANISOU 1784  OG1 THR A 223    15573  12831  13782   1394  -2932  -1051       O  
ATOM   1785  CG2 THR A 223      37.187  44.441  99.392  1.00105.95           C  
ANISOU 1785  CG2 THR A 223    14828  12106  13322   1445  -3198  -1159       C  
ATOM   1786  N   ASP A 224      33.878  41.448  99.586  1.00109.33           N  
ANISOU 1786  N   ASP A 224    15570  12576  13394   1434  -2922  -1005       N  
ATOM   1787  CA  ASP A 224      32.531  40.905  99.677  1.00 99.70           C  
ANISOU 1787  CA  ASP A 224    14453  11376  12052   1416  -2796   -946       C  
ATOM   1788  C   ASP A 224      32.549  39.559 100.393  1.00 94.79           C  
ANISOU 1788  C   ASP A 224    13973  10690  11352   1453  -2871   -943       C  
ATOM   1789  O   ASP A 224      33.390  38.701 100.108  1.00 95.77           O  
ANISOU 1789  O   ASP A 224    14039  10801  11548   1478  -2961   -975       O  
ATOM   1790  CB  ASP A 224      31.928  40.756  98.279  1.00 96.25           C  
ANISOU 1790  CB  ASP A 224    13863  11042  11667   1372  -2647   -914       C  
ATOM   1791  CG  ASP A 224      30.427  40.577  98.308  1.00 91.88           C  
ANISOU 1791  CG  ASP A 224    13394  10516  10999   1344  -2499   -852       C  
ATOM   1792  OD1 ASP A 224      29.925  39.995  99.285  1.00 89.24           O  
ANISOU 1792  OD1 ASP A 224    13235  10124  10548   1363  -2515   -833       O  
ATOM   1793  OD2 ASP A 224      29.749  41.020  97.356  1.00 90.81           O  
ANISOU 1793  OD2 ASP A 224    13152  10459  10892   1302  -2367   -822       O  
ATOM   1794  N   ASN A 225      31.595  39.369 101.319  1.00 93.16           N  
ANISOU 1794  N   ASN A 225    13953  10444  10999   1454  -2830   -904       N  
ATOM   1795  CA  ASN A 225      31.590  38.183 102.170  1.00 90.70           C  
ANISOU 1795  CA  ASN A 225    13805  10060  10598   1487  -2907   -898       C  
ATOM   1796  C   ASN A 225      30.189  37.608 102.385  1.00 89.38           C  
ANISOU 1796  C   ASN A 225    13758   9903  10300   1464  -2774   -836       C  
ATOM   1797  O   ASN A 225      29.946  36.935 103.394  1.00 85.33           O  
ANISOU 1797  O   ASN A 225    13429   9319   9674   1485  -2820   -821       O  
ATOM   1798  CB  ASN A 225      32.214  38.477 103.537  1.00 93.22           C  
ANISOU 1798  CB  ASN A 225    14284  10276  10859   1527  -3060   -929       C  
ATOM   1799  CG  ASN A 225      33.638  38.996 103.436  1.00 92.67           C  
ANISOU 1799  CG  ASN A 225    14106  10184  10920   1554  -3207   -994       C  
ATOM   1800  OD1 ASN A 225      34.458  38.464 102.688  1.00 90.69           O  
ANISOU 1800  OD1 ASN A 225    13716   9953  10788   1565  -3262  -1025       O  
ATOM   1801  ND2 ASN A 225      33.938  40.040 104.202  1.00 92.80           N  
ANISOU 1801  ND2 ASN A 225    14185  10155  10918   1563  -3272  -1017       N  
ATOM   1802  N   ARG A 226      29.254  37.857 101.471  1.00 90.60           N  
ANISOU 1802  N   ARG A 226    13815  10142  10467   1420  -2610   -798       N  
ATOM   1803  CA  ARG A 226      27.972  37.168 101.535  1.00 89.56           C  
ANISOU 1803  CA  ARG A 226    13773  10024  10232   1398  -2484   -742       C  
ATOM   1804  C   ARG A 226      28.046  35.883 100.725  1.00 86.77           C  
ANISOU 1804  C   ARG A 226    13344   9700   9925   1399  -2476   -735       C  
ATOM   1805  O   ARG A 226      29.012  35.634  99.996  1.00 92.04           O  
ANISOU 1805  O   ARG A 226    13873  10390  10709   1412  -2546   -772       O  
ATOM   1806  CB  ARG A 226      26.831  38.056 101.030  1.00 89.32           C  
ANISOU 1806  CB  ARG A 226    13689  10062  10186   1351  -2313   -704       C  
ATOM   1807  CG  ARG A 226      27.260  39.136 100.071  1.00 89.06           C  
ANISOU 1807  CG  ARG A 226    13468  10096  10276   1330  -2291   -726       C  
ATOM   1808  CD  ARG A 226      26.120  40.056  99.694  1.00 83.87           C  
ANISOU 1808  CD  ARG A 226    12775   9494   9597   1287  -2135   -689       C  
ATOM   1809  NE  ARG A 226      26.500  40.963  98.616  1.00 76.75           N  
ANISOU 1809  NE  ARG A 226    11683   8661   8816   1263  -2107   -703       N  
ATOM   1810  CZ  ARG A 226      25.688  41.871  98.086  1.00 81.92           C  
ANISOU 1810  CZ  ARG A 226    12273   9371   9483   1225  -1985   -676       C  
ATOM   1811  NH1 ARG A 226      24.445  41.996  98.534  1.00 84.06           N  
ANISOU 1811  NH1 ARG A 226    12645   9636   9657   1208  -1877   -637       N  
ATOM   1812  NH2 ARG A 226      26.122  42.654  97.109  1.00 83.18           N  
ANISOU 1812  NH2 ARG A 226    12264   9587   9753   1203  -1971   -689       N  
ATOM   1813  N   ILE A 227      27.025  35.035 100.871  1.00 82.50           N  
ANISOU 1813  N   ILE A 227    12897   9156   9293   1385  -2389   -687       N  
ATOM   1814  CA  ILE A 227      27.025  33.791 100.114  1.00 79.92           C  
ANISOU 1814  CA  ILE A 227    12505   8856   9006   1385  -2377   -679       C  
ATOM   1815  C   ILE A 227      27.064  34.130  98.629  1.00 77.88           C  
ANISOU 1815  C   ILE A 227    12025   8696   8868   1356  -2296   -685       C  
ATOM   1816  O   ILE A 227      26.529  35.156  98.182  1.00 77.17           O  
ANISOU 1816  O   ILE A 227    11864   8663   8795   1322  -2194   -669       O  
ATOM   1817  CB  ILE A 227      25.825  32.896 100.475  1.00 75.66           C  
ANISOU 1817  CB  ILE A 227    12096   8299   8351   1369  -2283   -623       C  
ATOM   1818  CG1 ILE A 227      24.516  33.433  99.910  1.00 82.12           C  
ANISOU 1818  CG1 ILE A 227    12867   9188   9147   1319  -2099   -578       C  
ATOM   1819  CG2 ILE A 227      25.709  32.705 101.983  1.00 71.80           C  
ANISOU 1819  CG2 ILE A 227    11838   7713   7729   1391  -2349   -614       C  
ATOM   1820  CD1 ILE A 227      23.641  32.327  99.353  1.00 85.13           C  
ANISOU 1820  CD1 ILE A 227    13240   9598   9508   1298  -2003   -537       C  
ATOM   1821  N   LYS A 228      27.763  33.302  97.864  1.00 75.21           N  
ANISOU 1821  N   LYS A 228    11579   8378   8619   1370  -2347   -710       N  
ATOM   1822  CA  LYS A 228      28.083  33.623  96.486  1.00 83.11           C  
ANISOU 1822  CA  LYS A 228    12370   9466   9743   1348  -2297   -728       C  
ATOM   1823  C   LYS A 228      27.396  32.655  95.537  1.00 87.38           C  
ANISOU 1823  C   LYS A 228    12847  10061  10292   1326  -2199   -699       C  
ATOM   1824  O   LYS A 228      26.972  31.562  95.919  1.00 85.03           O  
ANISOU 1824  O   LYS A 228    12653   9727   9929   1337  -2203   -676       O  
ATOM   1825  CB  LYS A 228      29.597  33.591  96.253  1.00 82.15           C  
ANISOU 1825  CB  LYS A 228    12146   9329   9738   1381  -2437   -794       C  
ATOM   1826  CG  LYS A 228      30.435  34.002  97.450  1.00 83.69           C  
ANISOU 1826  CG  LYS A 228    12448   9438   9914   1420  -2584   -829       C  
ATOM   1827  CD  LYS A 228      31.077  35.362  97.234  1.00 85.16           C  
ANISOU 1827  CD  LYS A 228    12528   9647  10180   1411  -2605   -861       C  
ATOM   1828  CE  LYS A 228      31.858  35.802  98.466  1.00 91.26           C  
ANISOU 1828  CE  LYS A 228    13414  10329  10931   1449  -2754   -896       C  
ATOM   1829  NZ  LYS A 228      32.848  36.871  98.148  1.00 94.01           N  
ANISOU 1829  NZ  LYS A 228    13632  10693  11395   1450  -2812   -943       N  
ATOM   1830  N   ILE A 229      27.281  33.086  94.285  1.00 82.84           N  
ANISOU 1830  N   ILE A 229    12103   9573   9798   1293  -2111   -698       N  
ATOM   1831  CA  ILE A 229      26.863  32.233  93.186  1.00 71.70           C  
ANISOU 1831  CA  ILE A 229    10599   8223   8422   1273  -2033   -683       C  
ATOM   1832  C   ILE A 229      27.860  32.475  92.064  1.00 77.50           C  
ANISOU 1832  C   ILE A 229    11144   9015   9289   1271  -2059   -729       C  
ATOM   1833  O   ILE A 229      27.915  33.578  91.499  1.00 83.03           O  
ANISOU 1833  O   ILE A 229    11741   9767  10039   1243  -2008   -731       O  
ATOM   1834  CB  ILE A 229      25.426  32.512  92.729  1.00 66.82           C  
ANISOU 1834  CB  ILE A 229     9978   7659   7752   1227  -1870   -624       C  
ATOM   1835  CG1 ILE A 229      24.451  32.206  93.869  1.00 70.42           C  
ANISOU 1835  CG1 ILE A 229    10624   8055   8079   1228  -1840   -581       C  
ATOM   1836  CG2 ILE A 229      25.087  31.668  91.511  1.00 66.84           C  
ANISOU 1836  CG2 ILE A 229     9873   7725   7800   1207  -1799   -614       C  
ATOM   1837  CD1 ILE A 229      23.007  32.072  93.445  1.00 72.18           C  
ANISOU 1837  CD1 ILE A 229    10852   8320   8252   1187  -1687   -525       C  
ATOM   1838  N   ARG A 230      28.668  31.463  91.764  1.00 78.18           N  
ANISOU 1838  N   ARG A 230    11183   9087   9433   1300  -2139   -767       N  
ATOM   1839  CA  ARG A 230      29.759  31.596  90.811  1.00 77.60           C  
ANISOU 1839  CA  ARG A 230    10937   9058   9490   1303  -2177   -820       C  
ATOM   1840  C   ARG A 230      29.270  31.251  89.410  1.00 75.83           C  
ANISOU 1840  C   ARG A 230    10584   8923   9307   1267  -2060   -805       C  
ATOM   1841  O   ARG A 230      28.657  30.200  89.194  1.00 74.89           O  
ANISOU 1841  O   ARG A 230    10499   8807   9150   1267  -2021   -783       O  
ATOM   1842  CB  ARG A 230      30.932  30.705  91.219  1.00 79.44           C  
ANISOU 1842  CB  ARG A 230    11182   9228   9774   1355  -2328   -876       C  
ATOM   1843  CG  ARG A 230      31.581  31.139  92.531  1.00 84.36           C  
ANISOU 1843  CG  ARG A 230    11918   9763  10371   1391  -2459   -899       C  
ATOM   1844  CD  ARG A 230      32.194  29.972  93.295  1.00 83.33           C  
ANISOU 1844  CD  ARG A 230    11885   9546  10230   1444  -2598   -926       C  
ATOM   1845  NE  ARG A 230      32.082  30.143  94.743  1.00 85.56           N  
ANISOU 1845  NE  ARG A 230    12357   9740  10414   1468  -2678   -911       N  
ATOM   1846  CZ  ARG A 230      32.800  31.005  95.458  1.00 89.25           C  
ANISOU 1846  CZ  ARG A 230    12851  10162  10898   1486  -2773   -941       C  
ATOM   1847  NH1 ARG A 230      33.692  31.786  94.865  1.00 90.56           N  
ANISOU 1847  NH1 ARG A 230    12864  10363  11181   1483  -2799   -987       N  
ATOM   1848  NH2 ARG A 230      32.626  31.087  96.771  1.00 87.49           N  
ANISOU 1848  NH2 ARG A 230    12813   9858  10573   1507  -2842   -926       N  
ATOM   1849  N   LEU A 231      29.544  32.144  88.465  1.00 73.80           N  
ANISOU 1849  N   LEU A 231    10181   8736   9125   1236  -2006   -818       N  
ATOM   1850  CA  LEU A 231      29.061  32.050  87.096  1.00 76.25           C  
ANISOU 1850  CA  LEU A 231    10367   9135   9470   1196  -1889   -801       C  
ATOM   1851  C   LEU A 231      30.245  32.076  86.140  1.00 77.99           C  
ANISOU 1851  C   LEU A 231    10422   9397   9814   1198  -1923   -860       C  
ATOM   1852  O   LEU A 231      31.116  32.946  86.250  1.00 75.69           O  
ANISOU 1852  O   LEU A 231    10073   9100   9585   1200  -1975   -894       O  
ATOM   1853  CB  LEU A 231      28.103  33.203  86.783  1.00 69.94           C  
ANISOU 1853  CB  LEU A 231     9553   8385   8636   1148  -1772   -752       C  
ATOM   1854  CG  LEU A 231      26.905  33.344  87.722  1.00 65.04           C  
ANISOU 1854  CG  LEU A 231     9087   7726   7900   1142  -1726   -696       C  
ATOM   1855  CD1 LEU A 231      26.199  34.672  87.501  1.00 62.11           C  
ANISOU 1855  CD1 LEU A 231     8689   7396   7515   1101  -1633   -660       C  
ATOM   1856  CD2 LEU A 231      25.949  32.180  87.528  1.00 64.70           C  
ANISOU 1856  CD2 LEU A 231     9096   7688   7799   1137  -1665   -661       C  
ATOM   1857  N   GLU A 232      30.275  31.123  85.212  1.00 74.63           N  
ANISOU 1857  N   GLU A 232     9921   9012   9424   1195  -1891   -874       N  
ATOM   1858  CA  GLU A 232      31.248  31.109  84.128  1.00 76.47           C  
ANISOU 1858  CA  GLU A 232     9988   9297   9770   1188  -1894   -926       C  
ATOM   1859  C   GLU A 232      30.610  31.680  82.871  1.00 65.86           C  
ANISOU 1859  C   GLU A 232     8541   8047   8434   1132  -1757   -895       C  
ATOM   1860  O   GLU A 232      29.496  31.291  82.499  1.00 62.12           O  
ANISOU 1860  O   GLU A 232     8101   7603   7898   1109  -1668   -848       O  
ATOM   1861  CB  GLU A 232      31.759  29.696  83.848  1.00 87.83           C  
ANISOU 1861  CB  GLU A 232    11402  10721  11248   1223  -1947   -969       C  
ATOM   1862  CG  GLU A 232      32.724  29.167  84.881  1.00 96.59           C  
ANISOU 1862  CG  GLU A 232    12575  11742  12384   1280  -2100  -1016       C  
ATOM   1863  CD  GLU A 232      34.135  29.694  84.703  1.00105.54           C  
ANISOU 1863  CD  GLU A 232    13591  12874  13637   1295  -2177  -1085       C  
ATOM   1864  OE1 GLU A 232      34.899  29.115  83.903  1.00108.82           O  
ANISOU 1864  OE1 GLU A 232    13886  13315  14143   1304  -2190  -1138       O  
ATOM   1865  OE2 GLU A 232      34.479  30.696  85.364  1.00107.19           O  
ANISOU 1865  OE2 GLU A 232    13824  13053  13852   1296  -2223  -1088       O  
ATOM   1866  N   ASN A 233      31.324  32.592  82.217  1.00 65.42           N  
ANISOU 1866  N   ASN A 233     8362   8036   8459   1108  -1743   -922       N  
ATOM   1867  CA  ASN A 233      30.883  33.208  80.969  1.00 68.20           C  
ANISOU 1867  CA  ASN A 233     8610   8477   8828   1052  -1623   -897       C  
ATOM   1868  C   ASN A 233      32.021  33.085  79.962  1.00 74.86           C  
ANISOU 1868  C   ASN A 233     9298   9365   9780   1047  -1631   -958       C  
ATOM   1869  O   ASN A 233      33.005  33.828  80.039  1.00 77.05           O  
ANISOU 1869  O   ASN A 233     9508   9636  10132   1047  -1678   -996       O  
ATOM   1870  CB  ASN A 233      30.489  34.664  81.187  1.00 68.77           C  
ANISOU 1870  CB  ASN A 233     8692   8559   8877   1019  -1582   -859       C  
ATOM   1871  CG  ASN A 233      29.826  35.277  79.970  1.00 69.51           C  
ANISOU 1871  CG  ASN A 233     8701   8736   8972    960  -1457   -821       C  
ATOM   1872  OD1 ASN A 233      30.247  35.052  78.835  1.00 67.18           O  
ANISOU 1872  OD1 ASN A 233     8291   8501   8735    940  -1418   -845       O  
ATOM   1873  ND2 ASN A 233      28.779  36.059  80.202  1.00 68.52           N  
ANISOU 1873  ND2 ASN A 233     8637   8617   8783    933  -1395   -762       N  
ATOM   1874  N   GLN A 234      31.888  32.158  79.013  1.00 74.28           N  
ANISOU 1874  N   GLN A 234     9167   9336   9719   1040  -1581   -969       N  
ATOM   1875  CA  GLN A 234      32.921  31.947  78.003  1.00 81.71           C  
ANISOU 1875  CA  GLN A 234     9963  10324  10761   1034  -1577  -1030       C  
ATOM   1876  C   GLN A 234      32.561  32.593  76.670  1.00 85.50           C  
ANISOU 1876  C   GLN A 234    10342  10895  11250    972  -1454  -1006       C  
ATOM   1877  O   GLN A 234      33.260  33.503  76.213  1.00 95.30           O  
ANISOU 1877  O   GLN A 234    11486  12167  12556    945  -1439  -1027       O  
ATOM   1878  CB  GLN A 234      33.192  30.447  77.824  1.00 85.39           C  
ANISOU 1878  CB  GLN A 234    10425  10774  11245   1072  -1615  -1071       C  
ATOM   1879  CG  GLN A 234      34.550  30.149  77.207  1.00 93.58           C  
ANISOU 1879  CG  GLN A 234    11327  11828  12400   1086  -1654  -1153       C  
ATOM   1880  CD  GLN A 234      35.636  31.096  77.695  1.00102.33           C  
ANISOU 1880  CD  GLN A 234    12386  12907  13586   1093  -1725  -1192       C  
ATOM   1881  OE1 GLN A 234      36.020  32.034  76.994  1.00104.95           O  
ANISOU 1881  OE1 GLN A 234    12615  13291  13969   1052  -1670  -1199       O  
ATOM   1882  NE2 GLN A 234      36.138  30.853  78.901  1.00106.84           N  
ANISOU 1882  NE2 GLN A 234    13033  13392  14167   1145  -1851  -1216       N  
ATOM   1883  N   GLU A 235      31.486  32.137  76.036  1.00 80.54           N  
ANISOU 1883  N   GLU A 235     9736  10307  10557    948  -1368   -962       N  
ATOM   1884  CA  GLU A 235      31.080  32.630  74.724  1.00 88.13           C  
ANISOU 1884  CA  GLU A 235    10611  11353  11519    891  -1254   -937       C  
ATOM   1885  C   GLU A 235      29.716  33.300  74.844  1.00 85.82           C  
ANISOU 1885  C   GLU A 235    10395  11072  11140    858  -1185   -857       C  
ATOM   1886  O   GLU A 235      28.715  32.849  74.281  1.00 85.55           O  
ANISOU 1886  O   GLU A 235    10383  11070  11053    838  -1114   -818       O  
ATOM   1887  CB  GLU A 235      31.061  31.491  73.695  1.00 94.36           C  
ANISOU 1887  CB  GLU A 235    11344  12187  12320    890  -1212   -963       C  
ATOM   1888  CG  GLU A 235      30.910  31.975  72.256  1.00102.40           C  
ANISOU 1888  CG  GLU A 235    12262  13294  13351    831  -1105   -952       C  
ATOM   1889  CD  GLU A 235      31.819  31.249  71.285  1.00109.03           C  
ANISOU 1889  CD  GLU A 235    12992  14174  14261    834  -1095  -1020       C  
ATOM   1890  OE1 GLU A 235      33.056  31.346  71.437  1.00111.51           O  
ANISOU 1890  OE1 GLU A 235    13236  14472  14660    853  -1151  -1082       O  
ATOM   1891  OE2 GLU A 235      31.292  30.594  70.360  1.00109.55           O  
ANISOU 1891  OE2 GLU A 235    13038  14286  14298    816  -1029  -1013       O  
ATOM   1892  N   GLU A 236      29.696  34.400  75.599  1.00 84.57           N  
ANISOU 1892  N   GLU A 236    10276  10883  10973    852  -1208   -834       N  
ATOM   1893  CA  GLU A 236      28.498  35.219  75.773  1.00 77.92           C  
ANISOU 1893  CA  GLU A 236     9498  10047  10062    821  -1146   -763       C  
ATOM   1894  C   GLU A 236      27.330  34.377  76.278  1.00 70.02           C  
ANISOU 1894  C   GLU A 236     8611   9017   8976    839  -1131   -723       C  
ATOM   1895  O   GLU A 236      26.187  34.531  75.845  1.00 72.33           O  
ANISOU 1895  O   GLU A 236     8924   9340   9218    807  -1050   -669       O  
ATOM   1896  CB  GLU A 236      28.140  35.944  74.473  1.00 80.50           C  
ANISOU 1896  CB  GLU A 236     9735  10453  10398    761  -1046   -734       C  
ATOM   1897  CG  GLU A 236      29.307  36.702  73.843  1.00 85.75           C  
ANISOU 1897  CG  GLU A 236    10280  11152  11149    737  -1049   -773       C  
ATOM   1898  CD  GLU A 236      30.154  35.845  72.917  1.00 93.24           C  
ANISOU 1898  CD  GLU A 236    11131  12141  12155    739  -1044   -831       C  
ATOM   1899  OE1 GLU A 236      31.318  35.562  73.272  1.00 96.23           O  
ANISOU 1899  OE1 GLU A 236    11470  12490  12602    772  -1118   -893       O  
ATOM   1900  OE2 GLU A 236      29.660  35.457  71.836  1.00 96.53           O  
ANISOU 1900  OE2 GLU A 236    11510  12615  12552    709   -966   -816       O  
ATOM   1901  N   HIS A 237      27.633  33.461  77.194  1.00 71.55           N  
ANISOU 1901  N   HIS A 237     8879   9149   9159    890  -1212   -749       N  
ATOM   1902  CA  HIS A 237      26.650  32.562  77.777  1.00 66.31           C  
ANISOU 1902  CA  HIS A 237     8329   8448   8418    910  -1207   -716       C  
ATOM   1903  C   HIS A 237      26.997  32.353  79.245  1.00 68.23           C  
ANISOU 1903  C   HIS A 237     8683   8603   8637    958  -1307   -731       C  
ATOM   1904  O   HIS A 237      28.170  32.354  79.625  1.00 60.90           O  
ANISOU 1904  O   HIS A 237     7729   7645   7766    988  -1397   -784       O  
ATOM   1905  CB  HIS A 237      26.608  31.219  77.031  1.00 58.92           C  
ANISOU 1905  CB  HIS A 237     7361   7536   7491    919  -1192   -737       C  
ATOM   1906  CG  HIS A 237      25.652  30.228  77.618  1.00 62.67           C  
ANISOU 1906  CG  HIS A 237     7950   7969   7894    938  -1191   -705       C  
ATOM   1907  ND1 HIS A 237      26.020  29.328  78.595  1.00 64.22           N  
ANISOU 1907  ND1 HIS A 237     8230   8094   8077    988  -1280   -729       N  
ATOM   1908  CD2 HIS A 237      24.343  29.993  77.364  1.00 66.84           C  
ANISOU 1908  CD2 HIS A 237     8522   8514   8362    914  -1111   -650       C  
ATOM   1909  CE1 HIS A 237      24.978  28.583  78.919  1.00 65.70           C  
ANISOU 1909  CE1 HIS A 237     8510   8257   8196    991  -1251   -689       C  
ATOM   1910  NE2 HIS A 237      23.947  28.967  78.188  1.00 65.18           N  
ANISOU 1910  NE2 HIS A 237     8419   8244   8103    946  -1149   -642       N  
ATOM   1911  N   TRP A 238      25.968  32.180  80.069  1.00 64.00           N  
ANISOU 1911  N   TRP A 238     8273   8027   8018    965  -1292   -684       N  
ATOM   1912  CA  TRP A 238      26.126  32.089  81.515  1.00 62.38           C  
ANISOU 1912  CA  TRP A 238     8193   7738   7772   1005  -1377   -688       C  
ATOM   1913  C   TRP A 238      25.857  30.661  81.969  1.00 68.10           C  
ANISOU 1913  C   TRP A 238     9004   8416   8453   1038  -1412   -689       C  
ATOM   1914  O   TRP A 238      24.776  30.120  81.712  1.00 70.26           O  
ANISOU 1914  O   TRP A 238     9315   8704   8676   1021  -1340   -647       O  
ATOM   1915  CB  TRP A 238      25.178  33.052  82.232  1.00 63.89           C  
ANISOU 1915  CB  TRP A 238     8472   7909   7895    987  -1332   -635       C  
ATOM   1916  CG  TRP A 238      25.505  34.508  82.072  1.00 67.67           C  
ANISOU 1916  CG  TRP A 238     8888   8412   8410    961  -1319   -636       C  
ATOM   1917  CD1 TRP A 238      24.811  35.426  81.337  1.00 69.68           C  
ANISOU 1917  CD1 TRP A 238     9086   8722   8666    914  -1225   -598       C  
ATOM   1918  CD2 TRP A 238      26.589  35.221  82.681  1.00 67.14           C  
ANISOU 1918  CD2 TRP A 238     8812   8311   8387    982  -1407   -675       C  
ATOM   1919  NE1 TRP A 238      25.401  36.661  81.442  1.00 69.02           N  
ANISOU 1919  NE1 TRP A 238     8960   8642   8624    903  -1247   -610       N  
ATOM   1920  CE2 TRP A 238      26.494  36.563  82.262  1.00 67.02           C  
ANISOU 1920  CE2 TRP A 238     8733   8335   8398    943  -1357   -658       C  
ATOM   1921  CE3 TRP A 238      27.633  34.854  83.535  1.00 66.07           C  
ANISOU 1921  CE3 TRP A 238     8716   8113   8275   1028  -1528   -723       C  
ATOM   1922  CZ2 TRP A 238      27.404  37.538  82.666  1.00 62.94           C  
ANISOU 1922  CZ2 TRP A 238     8188   7797   7929    949  -1420   -687       C  
ATOM   1923  CZ3 TRP A 238      28.535  35.824  83.935  1.00 67.70           C  
ANISOU 1923  CZ3 TRP A 238     8895   8299   8531   1035  -1593   -754       C  
ATOM   1924  CH2 TRP A 238      28.415  37.150  83.500  1.00 61.84           C  
ANISOU 1924  CH2 TRP A 238     8087   7597   7814    995  -1538   -736       C  
ATOM   1925  N   ASN A 239      26.832  30.059  82.648  1.00 68.08           N  
ANISOU 1925  N   ASN A 239     9035   8357   8476   1085  -1525   -735       N  
ATOM   1926  CA  ASN A 239      26.641  28.791  83.335  1.00 67.18           C  
ANISOU 1926  CA  ASN A 239     9028   8182   8316   1120  -1577   -734       C  
ATOM   1927  C   ASN A 239      26.998  28.967  84.803  1.00 68.68           C  
ANISOU 1927  C   ASN A 239     9345   8284   8465   1157  -1677   -740       C  
ATOM   1928  O   ASN A 239      27.633  29.954  85.185  1.00 70.44           O  
ANISOU 1928  O   ASN A 239     9552   8495   8715   1161  -1721   -759       O  
ATOM   1929  CB  ASN A 239      27.489  27.679  82.717  1.00 64.94           C  
ANISOU 1929  CB  ASN A 239     8668   7905   8101   1146  -1631   -789       C  
ATOM   1930  CG  ASN A 239      27.025  27.309  81.330  1.00 65.41           C  
ANISOU 1930  CG  ASN A 239     8625   8044   8185   1113  -1533   -781       C  
ATOM   1931  OD1 ASN A 239      25.885  26.888  81.140  1.00 62.00           O  
ANISOU 1931  OD1 ASN A 239     8239   7624   7693   1092  -1459   -734       O  
ATOM   1932  ND2 ASN A 239      27.903  27.464  80.349  1.00 68.03           N  
ANISOU 1932  ND2 ASN A 239     8816   8428   8604   1106  -1532   -830       N  
ATOM   1933  N   VAL A 240      26.589  28.014  85.639  1.00 65.86           N  
ANISOU 1933  N   VAL A 240     9120   7864   8040   1183  -1714   -722       N  
ATOM   1934  CA  VAL A 240      26.784  28.160  87.079  1.00 67.87           C  
ANISOU 1934  CA  VAL A 240     9517   8032   8238   1214  -1802   -720       C  
ATOM   1935  C   VAL A 240      27.702  27.054  87.575  1.00 76.16           C  
ANISOU 1935  C   VAL A 240    10608   9016   9312   1266  -1932   -765       C  
ATOM   1936  O   VAL A 240      27.483  25.877  87.276  1.00 79.74           O  
ANISOU 1936  O   VAL A 240    11071   9465   9762   1275  -1930   -763       O  
ATOM   1937  CB  VAL A 240      25.448  28.166  87.848  1.00 65.82           C  
ANISOU 1937  CB  VAL A 240     9403   7742   7862   1198  -1733   -655       C  
ATOM   1938  CG1 VAL A 240      24.593  26.966  87.474  1.00 64.40           C  
ANISOU 1938  CG1 VAL A 240     9251   7570   7647   1189  -1675   -625       C  
ATOM   1939  CG2 VAL A 240      25.699  28.219  89.347  1.00 65.61           C  
ANISOU 1939  CG2 VAL A 240     9535   7624   7770   1231  -1828   -655       C  
ATOM   1940  N   LEU A 241      28.735  27.432  88.323  1.00 73.94           N  
ANISOU 1940  N   LEU A 241    10350   8682   9061   1299  -2050   -805       N  
ATOM   1941  CA  LEU A 241      29.611  26.437  88.918  1.00 80.24           C  
ANISOU 1941  CA  LEU A 241    11200   9407   9881   1351  -2187   -847       C  
ATOM   1942  C   LEU A 241      29.078  25.988  90.261  1.00 89.28           C  
ANISOU 1942  C   LEU A 241    12545  10465  10914   1371  -2234   -810       C  
ATOM   1943  O   LEU A 241      28.454  26.756  91.001  1.00 89.44           O  
ANISOU 1943  O   LEU A 241    12664  10466  10853   1356  -2199   -772       O  
ATOM   1944  CB  LEU A 241      31.020  26.973  89.116  1.00 80.82           C  
ANISOU 1944  CB  LEU A 241    11206   9456  10046   1381  -2304   -912       C  
ATOM   1945  CG  LEU A 241      31.765  27.473  87.894  1.00 87.60           C  
ANISOU 1945  CG  LEU A 241    11867  10391  11025   1364  -2273   -957       C  
ATOM   1946  CD1 LEU A 241      32.467  28.738  88.314  1.00 88.07           C  
ANISOU 1946  CD1 LEU A 241    11900  10439  11123   1365  -2323   -981       C  
ATOM   1947  CD2 LEU A 241      32.749  26.430  87.372  1.00 91.34           C  
ANISOU 1947  CD2 LEU A 241    12251  10858  11596   1398  -2349  -1020       C  
ATOM   1948  N   CYS A 242      29.346  24.733  90.589  1.00 88.10           N  
ANISOU 1948  N   CYS A 242    12458  10257  10757   1406  -2315   -824       N  
ATOM   1949  CA  CYS A 242      28.912  24.210  91.869  1.00102.26           C  
ANISOU 1949  CA  CYS A 242    14448  11962  12443   1426  -2368   -790       C  
ATOM   1950  C   CYS A 242      29.876  23.125  92.304  1.00114.88           C  
ANISOU 1950  C   CYS A 242    16086  13485  14078   1479  -2520   -834       C  
ATOM   1951  O   CYS A 242      30.657  22.605  91.506  1.00114.98           O  
ANISOU 1951  O   CYS A 242    15971  13520  14195   1497  -2561   -885       O  
ATOM   1952  CB  CYS A 242      27.498  23.660  91.776  1.00106.84           C  
ANISOU 1952  CB  CYS A 242    15103  12558  12933   1392  -2247   -724       C  
ATOM   1953  SG  CYS A 242      27.588  21.973  91.178  1.00120.63           S  
ANISOU 1953  SG  CYS A 242    16821  14295  14717   1411  -2275   -738       S  
ATOM   1954  N   ASN A 243      29.808  22.791  93.584  1.00118.43           N  
ANISOU 1954  N   ASN A 243    16716  13841  14439   1503  -2604   -814       N  
ATOM   1955  CA  ASN A 243      30.596  21.705  94.137  1.00115.65           C  
ANISOU 1955  CA  ASN A 243    16432  13404  14107   1554  -2755   -847       C  
ATOM   1956  C   ASN A 243      29.911  20.388  93.785  1.00119.58           C  
ANISOU 1956  C   ASN A 243    16960  13898  14575   1548  -2710   -818       C  
ATOM   1957  O   ASN A 243      28.686  20.341  93.667  1.00121.82           O  
ANISOU 1957  O   ASN A 243    17293  14214  14780   1508  -2582   -758       O  
ATOM   1958  CB  ASN A 243      30.737  21.922  95.647  1.00114.45           C  
ANISOU 1958  CB  ASN A 243    16472  13153  13862   1579  -2859   -833       C  
ATOM   1959  CG  ASN A 243      31.079  20.661  96.408  1.00117.48           C  
ANISOU 1959  CG  ASN A 243    16985  13437  14214   1621  -2990   -837       C  
ATOM   1960  OD1 ASN A 243      30.422  20.325  97.395  1.00117.04           O  
ANISOU 1960  OD1 ASN A 243    17117  13317  14035   1618  -2995   -788       O  
ATOM   1961  ND2 ASN A 243      32.127  19.977  95.982  1.00119.52           N  
ANISOU 1961  ND2 ASN A 243    17148  13678  14585   1660  -3099   -898       N  
ATOM   1962  N   GLU A 244      30.695  19.330  93.530  1.00120.73           N  
ANISOU 1962  N   GLU A 244    17064  14012  14796   1587  -2811   -863       N  
ATOM   1963  CA  GLU A 244      30.083  18.078  93.074  1.00117.42           C  
ANISOU 1963  CA  GLU A 244    16658  13595  14363   1581  -2768   -840       C  
ATOM   1964  C   GLU A 244      29.074  17.568  94.100  1.00117.04           C  
ANISOU 1964  C   GLU A 244    16817  13480  14173   1569  -2749   -770       C  
ATOM   1965  O   GLU A 244      27.945  17.172  93.755  1.00114.89           O  
ANISOU 1965  O   GLU A 244    16567  13240  13846   1533  -2628   -718       O  
ATOM   1966  CB  GLU A 244      31.155  17.018  92.797  1.00114.46           C  
ANISOU 1966  CB  GLU A 244    16221  13181  14090   1630  -2898   -903       C  
ATOM   1967  N   GLU A 245      29.449  17.647  95.381  1.00118.31           N  
ANISOU 1967  N   GLU A 245    17133  13548  14270   1598  -2864   -766       N  
ATOM   1968  CA  GLU A 245      28.648  17.126  96.482  1.00117.19           C  
ANISOU 1968  CA  GLU A 245    17207  13330  13991   1591  -2865   -704       C  
ATOM   1969  C   GLU A 245      27.204  17.620  96.446  1.00116.39           C  
ANISOU 1969  C   GLU A 245    17151  13278  13792   1533  -2687   -634       C  
ATOM   1970  O   GLU A 245      26.266  16.816  96.402  1.00115.98           O  
ANISOU 1970  O   GLU A 245    17165  13221  13683   1510  -2613   -586       O  
ATOM   1971  CB  GLU A 245      29.313  17.487  97.817  1.00114.03           C  
ANISOU 1971  CB  GLU A 245    16955  12835  13537   1625  -3006   -715       C  
ATOM   1972  N   ASP A 246      26.999  18.942  96.458  1.00119.98           N  
ANISOU 1972  N   ASP A 246    17571  13781  14233   1509  -2617   -629       N  
ATOM   1973  CA  ASP A 246      25.627  19.448  96.444  1.00114.36           C  
ANISOU 1973  CA  ASP A 246    16900  13114  13436   1456  -2450   -566       C  
ATOM   1974  C   ASP A 246      24.996  19.348  95.052  1.00106.38           C  
ANISOU 1974  C   ASP A 246    15727  12203  12490   1420  -2315   -558       C  
ATOM   1975  O   ASP A 246      23.765  19.212  94.947  1.00 95.66           O  
ANISOU 1975  O   ASP A 246    14409  10868  11068   1380  -2186   -503       O  
ATOM   1976  CB  ASP A 246      25.572  20.884  97.007  1.00112.48           C  
ANISOU 1976  CB  ASP A 246    16694  12886  13156   1444  -2423   -562       C  
ATOM   1977  CG  ASP A 246      26.665  21.791  96.465  1.00111.70           C  
ANISOU 1977  CG  ASP A 246    16441  12830  13170   1462  -2482   -624       C  
ATOM   1978  OD1 ASP A 246      26.959  22.836  97.096  1.00108.51           O  
ANISOU 1978  OD1 ASP A 246    16076  12409  12742   1466  -2513   -634       O  
ATOM   1979  OD2 ASP A 246      27.205  21.480  95.393  1.00113.04           O  
ANISOU 1979  OD2 ASP A 246    16448  13051  13451   1469  -2490   -663       O  
ATOM   1980  N   SER A 247      25.822  19.370  93.991  1.00106.33           N  
ANISOU 1980  N   SER A 247    15540  12252  12607   1434  -2344   -613       N  
ATOM   1981  CA  SER A 247      25.341  19.127  92.630  1.00106.50           C  
ANISOU 1981  CA  SER A 247    15410  12362  12691   1405  -2234   -611       C  
ATOM   1982  C   SER A 247      24.461  17.901  92.581  1.00106.96           C  
ANISOU 1982  C   SER A 247    15541  12399  12702   1392  -2187   -569       C  
ATOM   1983  O   SER A 247      23.355  17.936  92.031  1.00110.67           O  
ANISOU 1983  O   SER A 247    15983  12922  13147   1349  -2051   -527       O  
ATOM   1984  CB  SER A 247      26.501  18.918  91.657  1.00108.65           C  
ANISOU 1984  CB  SER A 247    15512  12672  13098   1432  -2302   -682       C  
ATOM   1985  OG  SER A 247      26.021  18.501  90.380  1.00106.22           O  
ANISOU 1985  OG  SER A 247    15077  12441  12839   1405  -2203   -680       O  
ATOM   1986  N   GLU A 248      24.940  16.797  93.156  1.00104.43           N  
ANISOU 1986  N   GLU A 248    15312  11996  12371   1429  -2304   -581       N  
ATOM   1987  CA  GLU A 248      24.171  15.567  93.040  1.00100.22           C  
ANISOU 1987  CA  GLU A 248    14837  11440  11802   1417  -2266   -544       C  
ATOM   1988  C   GLU A 248      23.001  15.493  94.015  1.00 94.25           C  
ANISOU 1988  C   GLU A 248    14262  10637  10914   1387  -2196   -470       C  
ATOM   1989  O   GLU A 248      22.043  14.756  93.755  1.00 94.09           O  
ANISOU 1989  O   GLU A 248    14267  10621  10862   1359  -2112   -429       O  
ATOM   1990  CB  GLU A 248      25.090  14.360  93.215  1.00103.49           C  
ANISOU 1990  CB  GLU A 248    15277  11784  12262   1467  -2415   -583       C  
ATOM   1991  CG  GLU A 248      25.866  14.026  91.948  1.00107.21           C  
ANISOU 1991  CG  GLU A 248    15555  12313  12868   1485  -2439   -647       C  
ATOM   1992  CD  GLU A 248      27.317  14.462  92.023  1.00112.83           C  
ANISOU 1992  CD  GLU A 248    16195  13011  13667   1530  -2569   -720       C  
ATOM   1993  OE1 GLU A 248      27.785  14.781  93.136  1.00116.24           O  
ANISOU 1993  OE1 GLU A 248    16742  13371  14054   1555  -2668   -721       O  
ATOM   1994  OE2 GLU A 248      27.987  14.502  90.970  1.00115.28           O  
ANISOU 1994  OE2 GLU A 248    16331  13380  14088   1540  -2572   -776       O  
ATOM   1995  N   ARG A 249      23.032  16.248  95.112  1.00 91.25           N  
ANISOU 1995  N   ARG A 249    14004  10211  10455   1389  -2222   -455       N  
ATOM   1996  CA  ARG A 249      21.941  16.111  96.068  1.00 90.21           C  
ANISOU 1996  CA  ARG A 249    14051  10030  10194   1360  -2153   -388       C  
ATOM   1997  C   ARG A 249      20.748  16.989  95.718  1.00 90.96           C  
ANISOU 1997  C   ARG A 249    14107  10197  10257   1307  -1978   -346       C  
ATOM   1998  O   ARG A 249      19.606  16.580  95.953  1.00 92.66           O  
ANISOU 1998  O   ARG A 249    14406  10400  10401   1272  -1879   -291       O  
ATOM   1999  CB  ARG A 249      22.409  16.413  97.495  1.00 91.57           C  
ANISOU 1999  CB  ARG A 249    14399  10112  10279   1386  -2256   -385       C  
ATOM   2000  CG  ARG A 249      21.282  16.222  98.524  1.00 92.53           C  
ANISOU 2000  CG  ARG A 249    14718  10180  10260   1354  -2180   -316       C  
ATOM   2001  CD  ARG A 249      21.751  15.788  99.911  1.00 95.13           C  
ANISOU 2001  CD  ARG A 249    15254  10393  10496   1384  -2310   -308       C  
ATOM   2002  NE  ARG A 249      20.697  16.000 100.903  1.00 97.67           N  
ANISOU 2002  NE  ARG A 249    15754  10677  10680   1348  -2218   -247       N  
ATOM   2003  CZ  ARG A 249      20.867  16.624 102.065  1.00103.40           C  
ANISOU 2003  CZ  ARG A 249    16629  11346  11311   1357  -2263   -242       C  
ATOM   2004  NH1 ARG A 249      22.059  17.100 102.396  1.00102.06           N  
ANISOU 2004  NH1 ARG A 249    16454  11149  11175   1401  -2406   -292       N  
ATOM   2005  NH2 ARG A 249      19.843  16.772 102.897  1.00107.03           N  
ANISOU 2005  NH2 ARG A 249    17245  11776  11646   1320  -2163   -187       N  
ATOM   2006  N   PHE A 250      20.957  18.184  95.164  1.00 88.84           N  
ANISOU 2006  N   PHE A 250    13713  10000  10041   1298  -1937   -371       N  
ATOM   2007  CA  PHE A 250      19.816  19.075  94.996  1.00 86.12           C  
ANISOU 2007  CA  PHE A 250    13352   9712   9659   1250  -1781   -330       C  
ATOM   2008  C   PHE A 250      19.524  19.490  93.559  1.00 82.87           C  
ANISOU 2008  C   PHE A 250    12743   9405   9339   1223  -1684   -341       C  
ATOM   2009  O   PHE A 250      18.589  20.272  93.336  1.00 77.97           O  
ANISOU 2009  O   PHE A 250    12095   8832   8698   1184  -1559   -309       O  
ATOM   2010  CB  PHE A 250      19.979  20.324  95.871  1.00 85.71           C  
ANISOU 2010  CB  PHE A 250    13370   9642   9554   1253  -1791   -333       C  
ATOM   2011  CG  PHE A 250      20.553  20.032  97.226  1.00 90.26           C  
ANISOU 2011  CG  PHE A 250    14126  10116  10051   1287  -1915   -336       C  
ATOM   2012  CD1 PHE A 250      19.722  19.822  98.317  1.00 89.71           C  
ANISOU 2012  CD1 PHE A 250    14246   9984   9857   1269  -1871   -285       C  
ATOM   2013  CD2 PHE A 250      21.925  19.984  97.413  1.00 95.62           C  
ANISOU 2013  CD2 PHE A 250    14789  10760  10783   1335  -2074   -390       C  
ATOM   2014  CE1 PHE A 250      20.249  19.559  99.565  1.00 93.38           C  
ANISOU 2014  CE1 PHE A 250    14886  10352  10241   1299  -1987   -287       C  
ATOM   2015  CE2 PHE A 250      22.461  19.721  98.659  1.00 96.15           C  
ANISOU 2015  CE2 PHE A 250    15026  10729  10777   1367  -2197   -394       C  
ATOM   2016  CZ  PHE A 250      21.620  19.510  99.738  1.00 97.29           C  
ANISOU 2016  CZ  PHE A 250    15366  10812  10789   1349  -2154   -341       C  
ATOM   2017  N   LEU A 251      20.252  18.974  92.577  1.00 80.64           N  
ANISOU 2017  N   LEU A 251    12327   9158   9154   1242  -1736   -383       N  
ATOM   2018  CA  LEU A 251      19.926  19.182  91.174  1.00 75.10           C  
ANISOU 2018  CA  LEU A 251    11451   8552   8531   1215  -1645   -390       C  
ATOM   2019  C   LEU A 251      19.731  17.836  90.497  1.00 82.46           C  
ANISOU 2019  C   LEU A 251    12349   9485   9496   1216  -1644   -390       C  
ATOM   2020  O   LEU A 251      20.441  16.873  90.803  1.00 87.62           O  
ANISOU 2020  O   LEU A 251    13048  10081  10162   1253  -1754   -414       O  
ATOM   2021  CB  LEU A 251      21.020  19.972  90.452  1.00 70.64           C  
ANISOU 2021  CB  LEU A 251    10735   8042   8063   1232  -1694   -448       C  
ATOM   2022  CG  LEU A 251      21.319  21.371  90.978  1.00 65.16           C  
ANISOU 2022  CG  LEU A 251    10052   7354   7354   1231  -1700   -455       C  
ATOM   2023  CD1 LEU A 251      22.460  22.016  90.202  1.00 59.16           C  
ANISOU 2023  CD1 LEU A 251     9135   6646   6698   1246  -1753   -514       C  
ATOM   2024  CD2 LEU A 251      20.060  22.225  90.914  1.00 63.85           C  
ANISOU 2024  CD2 LEU A 251     9893   7228   7138   1183  -1556   -404       C  
ATOM   2025  N   ASP A 252      18.756  17.773  89.591  1.00 77.90           N  
ANISOU 2025  N   ASP A 252    11693   8970   8936   1177  -1523   -362       N  
ATOM   2026  CA  ASP A 252      18.521  16.591  88.762  1.00 79.06           C  
ANISOU 2026  CA  ASP A 252    11785   9130   9124   1174  -1511   -365       C  
ATOM   2027  C   ASP A 252      18.344  15.332  89.610  1.00 82.12           C  
ANISOU 2027  C   ASP A 252    12321   9427   9454   1190  -1566   -342       C  
ATOM   2028  O   ASP A 252      18.957  14.296  89.359  1.00 87.88           O  
ANISOU 2028  O   ASP A 252    13034  10130  10226   1219  -1650   -372       O  
ATOM   2029  CB  ASP A 252      19.651  16.405  87.746  1.00 73.06           C  
ANISOU 2029  CB  ASP A 252    10874   8415   8470   1201  -1580   -431       C  
ATOM   2030  CG  ASP A 252      19.681  17.499  86.693  1.00 76.68           C  
ANISOU 2030  CG  ASP A 252    11177   8971   8987   1177  -1507   -448       C  
ATOM   2031  OD1 ASP A 252      18.637  18.154  86.480  1.00 78.87           O  
ANISOU 2031  OD1 ASP A 252    11445   9289   9235   1135  -1391   -404       O  
ATOM   2032  OD2 ASP A 252      20.747  17.701  86.071  1.00 76.13           O  
ANISOU 2032  OD2 ASP A 252    10994   8936   8997   1198  -1565   -504       O  
ATOM   2033  N   SER A 253      17.495  15.428  90.633  1.00 80.92           N  
ANISOU 2033  N   SER A 253    12317   9224   9204   1169  -1517   -288       N  
ATOM   2034  CA  SER A 253      17.141  14.273  91.450  1.00 77.74           C  
ANISOU 2034  CA  SER A 253    12066   8735   8735   1174  -1549   -255       C  
ATOM   2035  C   SER A 253      15.705  13.819  91.202  1.00 76.62           C  
ANISOU 2035  C   SER A 253    11945   8606   8562   1126  -1418   -199       C  
ATOM   2036  O   SER A 253      15.154  13.046  91.993  1.00 82.22           O  
ANISOU 2036  O   SER A 253    12795   9244   9200   1117  -1412   -158       O  
ATOM   2037  CB  SER A 253      17.368  14.572  92.934  1.00 81.33           C  
ANISOU 2037  CB  SER A 253    12697   9108   9095   1189  -1609   -238       C  
ATOM   2038  OG  SER A 253      16.602  15.683  93.360  1.00 82.01           O  
ANISOU 2038  OG  SER A 253    12820   9215   9123   1156  -1506   -205       O  
ATOM   2039  N   THR A 254      15.093  14.301  90.130  1.00 72.85           N  
ANISOU 2039  N   THR A 254    11332   8213   8136   1094  -1313   -195       N  
ATOM   2040  CA  THR A 254      13.805  13.846  89.635  1.00 73.83           C  
ANISOU 2040  CA  THR A 254    11439   8358   8256   1051  -1195   -151       C  
ATOM   2041  C   THR A 254      13.889  13.842  88.113  1.00 70.77           C  
ANISOU 2041  C   THR A 254    10866   8057   7966   1044  -1166   -182       C  
ATOM   2042  O   THR A 254      14.793  14.456  87.542  1.00 71.65           O  
ANISOU 2042  O   THR A 254    10871   8218   8135   1065  -1212   -230       O  
ATOM   2043  CB  THR A 254      12.655  14.747  90.112  1.00 78.85           C  
ANISOU 2043  CB  THR A 254    12125   9004   8832   1008  -1068   -102       C  
ATOM   2044  OG1 THR A 254      13.020  16.124  89.974  1.00 83.74           O  
ANISOU 2044  OG1 THR A 254    12675   9674   9469   1010  -1056   -124       O  
ATOM   2045  CG2 THR A 254      12.325  14.470  91.572  1.00 80.00           C  
ANISOU 2045  CG2 THR A 254    12467   9057   8871   1006  -1075    -64       C  
ATOM   2046  N   PRO A 255      12.989  13.130  87.438  1.00 68.63           N  
ANISOU 2046  N   PRO A 255    10558   7804   7715   1016  -1095   -158       N  
ATOM   2047  CA  PRO A 255      12.972  13.202  85.973  1.00 71.45           C  
ANISOU 2047  CA  PRO A 255    10744   8246   8156   1005  -1059   -185       C  
ATOM   2048  C   PRO A 255      12.456  14.551  85.503  1.00 73.07           C  
ANISOU 2048  C   PRO A 255    10867   8524   8374    973   -963   -173       C  
ATOM   2049  O   PRO A 255      11.748  15.262  86.219  1.00 80.26           O  
ANISOU 2049  O   PRO A 255    11847   9419   9229    950   -896   -135       O  
ATOM   2050  CB  PRO A 255      12.019  12.072  85.568  1.00 67.31           C  
ANISOU 2050  CB  PRO A 255    10229   7707   7638    981  -1008   -155       C  
ATOM   2051  CG  PRO A 255      11.128  11.903  86.739  1.00 64.83           C  
ANISOU 2051  CG  PRO A 255    10068   7324   7240    959   -959    -97       C  
ATOM   2052  CD  PRO A 255      11.999  12.161  87.941  1.00 65.77           C  
ANISOU 2052  CD  PRO A 255    10305   7383   7303    993  -1049   -108       C  
ATOM   2053  N   SER A 256      12.841  14.906  84.280  1.00 71.69           N  
ANISOU 2053  N   SER A 256    10540   8426   8271    973   -958   -209       N  
ATOM   2054  CA  SER A 256      12.271  16.078  83.633  1.00 64.76           C  
ANISOU 2054  CA  SER A 256     9572   7621   7414    939   -866   -195       C  
ATOM   2055  C   SER A 256      10.767  15.892  83.476  1.00 67.64           C  
ANISOU 2055  C   SER A 256     9951   7987   7760    894   -752   -142       C  
ATOM   2056  O   SER A 256      10.310  14.878  82.942  1.00 71.50           O  
ANISOU 2056  O   SER A 256    10422   8473   8271    885   -739   -135       O  
ATOM   2057  CB  SER A 256      12.931  16.298  82.271  1.00 61.61           C  
ANISOU 2057  CB  SER A 256     9014   7302   7094    943   -882   -241       C  
ATOM   2058  OG  SER A 256      12.163  17.173  81.464  1.00 69.74           O  
ANISOU 2058  OG  SER A 256     9954   8398   8144    904   -785   -221       O  
ATOM   2059  N   ARG A 257       9.992  16.867  83.959  1.00 66.26           N  
ANISOU 2059  N   ARG A 257     9809   7815   7550    867   -672   -106       N  
ATOM   2060  CA  ARG A 257       8.539  16.760  83.943  1.00 66.12           C  
ANISOU 2060  CA  ARG A 257     9813   7793   7519    825   -562    -56       C  
ATOM   2061  C   ARG A 257       7.830  17.792  83.081  1.00 64.96           C  
ANISOU 2061  C   ARG A 257     9555   7716   7412    791   -474    -44       C  
ATOM   2062  O   ARG A 257       6.676  17.560  82.706  1.00 62.69           O  
ANISOU 2062  O   ARG A 257     9246   7435   7138    757   -391    -11       O  
ATOM   2063  CB  ARG A 257       7.964  16.876  85.364  1.00 69.69           C  
ANISOU 2063  CB  ARG A 257    10416   8173   7890    817   -526    -17       C  
ATOM   2064  CG  ARG A 257       8.790  16.259  86.467  1.00 68.49           C  
ANISOU 2064  CG  ARG A 257    10395   7947   7682    853   -622    -27       C  
ATOM   2065  CD  ARG A 257       8.002  16.310  87.765  1.00 71.28           C  
ANISOU 2065  CD  ARG A 257    10899   8232   7950    835   -565     18       C  
ATOM   2066  NE  ARG A 257       8.747  15.787  88.903  1.00 79.90           N  
ANISOU 2066  NE  ARG A 257    12134   9248   8978    867   -657     12       N  
ATOM   2067  CZ  ARG A 257       8.668  14.531  89.330  1.00 81.01           C  
ANISOU 2067  CZ  ARG A 257    12367   9325   9088    872   -691     28       C  
ATOM   2068  NH1 ARG A 257       7.870  13.668  88.716  1.00 80.05           N  
ANISOU 2068  NH1 ARG A 257    12209   9208   8998    847   -638     50       N  
ATOM   2069  NH2 ARG A 257       9.372  14.141  90.380  1.00 80.80           N  
ANISOU 2069  NH2 ARG A 257    12473   9226   9001    902   -781     24       N  
ATOM   2070  N   LEU A 258       8.461  18.915  82.765  1.00 69.62           N  
ANISOU 2070  N   LEU A 258    10074   8354   8023    798   -490    -68       N  
ATOM   2071  CA  LEU A 258       7.770  20.032  82.141  1.00 70.05           C  
ANISOU 2071  CA  LEU A 258    10043   8465   8106    765   -409    -52       C  
ATOM   2072  C   LEU A 258       8.034  20.059  80.642  1.00 70.54           C  
ANISOU 2072  C   LEU A 258     9962   8603   8238    758   -415    -76       C  
ATOM   2073  O   LEU A 258       9.188  20.007  80.204  1.00 70.48           O  
ANISOU 2073  O   LEU A 258     9901   8622   8256    783   -490   -120       O  
ATOM   2074  CB  LEU A 258       8.192  21.347  82.791  1.00 71.39           C  
ANISOU 2074  CB  LEU A 258    10235   8637   8253    773   -415    -58       C  
ATOM   2075  CG  LEU A 258       7.668  21.496  84.220  1.00 71.74           C  
ANISOU 2075  CG  LEU A 258    10422   8613   8225    772   -383    -28       C  
ATOM   2076  CD1 LEU A 258       8.005  22.864  84.765  1.00 71.11           C  
ANISOU 2076  CD1 LEU A 258    10354   8539   8126    777   -383    -35       C  
ATOM   2077  CD2 LEU A 258       6.169  21.251  84.273  1.00 70.74           C  
ANISOU 2077  CD2 LEU A 258    10317   8470   8090    734   -274     18       C  
ATOM   2078  N   LYS A 259       6.957  20.144  79.865  1.00 70.21           N  
ANISOU 2078  N   LYS A 259     9857   8593   8226    722   -337    -50       N  
ATOM   2079  CA  LYS A 259       6.983  20.171  78.406  1.00 72.16           C  
ANISOU 2079  CA  LYS A 259     9975   8910   8532    707   -331    -66       C  
ATOM   2080  C   LYS A 259       6.426  21.525  77.981  1.00 76.38           C  
ANISOU 2080  C   LYS A 259    10444   9490   9086    678   -267    -47       C  
ATOM   2081  O   LYS A 259       5.225  21.661  77.741  1.00 89.64           O  
ANISOU 2081  O   LYS A 259    12108  11171  10779    646   -192    -12       O  
ATOM   2082  CB  LYS A 259       6.161  19.017  77.821  1.00 75.26           C  
ANISOU 2082  CB  LYS A 259    10354   9295   8944    691   -303    -51       C  
ATOM   2083  CG  LYS A 259       6.818  17.650  77.934  1.00 85.41           C  
ANISOU 2083  CG  LYS A 259    11680  10547  10225    720   -375    -77       C  
ATOM   2084  CD  LYS A 259       8.313  17.733  77.688  1.00 92.60           C  
ANISOU 2084  CD  LYS A 259    12551  11484  11150    756   -463   -131       C  
ATOM   2085  CE  LYS A 259       9.038  16.521  78.243  1.00 91.86           C  
ANISOU 2085  CE  LYS A 259    12528  11335  11041    792   -545   -155       C  
ATOM   2086  NZ  LYS A 259      10.397  16.398  77.653  1.00 90.29           N  
ANISOU 2086  NZ  LYS A 259    12258  11169  10878    824   -626   -215       N  
HETATM 2087  N   MSE A 260       7.299  22.524  77.893  1.00 70.63           N  
ANISOU 2087  N   MSE A 260     9676   8795   8366    688   -299    -70       N  
HETATM 2088  CA  MSE A 260       6.864  23.890  77.626  1.00 69.27           C  
ANISOU 2088  CA  MSE A 260     9453   8659   8210    663   -247    -52       C  
HETATM 2089  C   MSE A 260       8.023  24.813  77.261  1.00 62.89           C  
ANISOU 2089  C   MSE A 260     8581   7894   7419    674   -296    -85       C  
HETATM 2090  O   MSE A 260       9.118  24.725  77.821  1.00 62.99           O  
ANISOU 2090  O   MSE A 260     8627   7888   7417    706   -365   -116       O  
HETATM 2091  CB  MSE A 260       6.088  24.423  78.835  1.00 76.70           C  
ANISOU 2091  CB  MSE A 260    10486   9548   9111    656   -195    -19       C  
HETATM 2092  CG  MSE A 260       6.931  25.097  79.896  1.00 94.46           C  
ANISOU 2092  CG  MSE A 260    12801  11767  11320    682   -239    -35       C  
HETATM 2093 SE   MSE A 260       5.986  25.191  81.590  1.00107.73          Se  
ANISOU 2093 SE   MSE A 260    14636  13365  12932    680   -180      2      Se  
HETATM 2094  CE  MSE A 260       5.083  26.872  81.294  1.00101.70           C  
ANISOU 2094  CE  MSE A 260    13805  12637  12199    646    -93     26       C  
ATOM   2095  N   THR A 261       7.767  25.685  76.291  1.00 63.17           N  
ANISOU 2095  N   THR A 261     8523   7986   7491    646   -261    -77       N  
ATOM   2096  CA  THR A 261       8.801  26.564  75.773  1.00 64.67           C  
ANISOU 2096  CA  THR A 261     8642   8224   7706    649   -298   -105       C  
ATOM   2097  C   THR A 261       9.134  27.656  76.784  1.00 68.37           C  
ANISOU 2097  C   THR A 261     9158   8667   8153    660   -308   -103       C  
ATOM   2098  O   THR A 261       8.356  27.960  77.694  1.00 69.91           O  
ANISOU 2098  O   THR A 261     9427   8819   8318    656   -268    -75       O  
ATOM   2099  CB  THR A 261       8.355  27.199  74.456  1.00 59.58           C  
ANISOU 2099  CB  THR A 261     7893   7644   7102    613   -256    -92       C  
ATOM   2100  OG1 THR A 261       7.310  28.146  74.714  1.00 63.57           O  
ANISOU 2100  OG1 THR A 261     8407   8139   7606    588   -194    -51       O  
ATOM   2101  CG2 THR A 261       7.842  26.132  73.497  1.00 52.03           C  
ANISOU 2101  CG2 THR A 261     6899   6708   6163    600   -241    -90       C  
ATOM   2102  N   SER A 262      10.323  28.241  76.616  1.00 65.34           N  
ANISOU 2102  N   SER A 262     8731   8309   7785    673   -362   -137       N  
ATOM   2103  CA  SER A 262      10.722  29.374  77.444  1.00 58.48           C  
ANISOU 2103  CA  SER A 262     7894   7420   6903    681   -377   -139       C  
ATOM   2104  C   SER A 262       9.662  30.468  77.413  1.00 60.40           C  
ANISOU 2104  C   SER A 262     8126   7671   7150    649   -304    -99       C  
ATOM   2105  O   SER A 262       9.208  30.941  78.462  1.00 59.23           O  
ANISOU 2105  O   SER A 262     8055   7478   6971    654   -282    -82       O  
ATOM   2106  CB  SER A 262      12.071  29.917  76.968  1.00 54.12           C  
ANISOU 2106  CB  SER A 262     7270   6907   6385    690   -436   -179       C  
ATOM   2107  OG  SER A 262      13.147  29.140  77.464  1.00 56.86           O  
ANISOU 2107  OG  SER A 262     7652   7227   6727    728   -514   -220       O  
ATOM   2108  N   LEU A 263       9.243  30.867  76.207  1.00 62.07           N  
ANISOU 2108  N   LEU A 263     8244   7938   7401    617   -266    -85       N  
ATOM   2109  CA  LEU A 263       8.247  31.926  76.069  1.00 58.47           C  
ANISOU 2109  CA  LEU A 263     7767   7490   6959    587   -202    -48       C  
ATOM   2110  C   LEU A 263       6.950  31.567  76.781  1.00 63.69           C  
ANISOU 2110  C   LEU A 263     8500   8103   7596    582   -142    -15       C  
ATOM   2111  O   LEU A 263       6.340  32.417  77.440  1.00 61.64           O  
ANISOU 2111  O   LEU A 263     8274   7817   7328    575   -103      5       O  
ATOM   2112  CB  LEU A 263       7.982  32.212  74.590  1.00 57.03           C  
ANISOU 2112  CB  LEU A 263     7478   7370   6819    553   -179    -37       C  
ATOM   2113  CG  LEU A 263       6.934  33.288  74.286  1.00 53.63           C  
ANISOU 2113  CG  LEU A 263     7015   6949   6412    520   -120      1       C  
ATOM   2114  CD1 LEU A 263       7.257  34.584  75.020  1.00 49.90           C  
ANISOU 2114  CD1 LEU A 263     6562   6460   5937    525   -127      1       C  
ATOM   2115  CD2 LEU A 263       6.812  33.533  72.790  1.00 44.84           C  
ANISOU 2115  CD2 LEU A 263     5803   5898   5338    487   -110     10       C  
ATOM   2116  N   GLU A 264       6.512  30.311  76.663  1.00 63.35           N  
ANISOU 2116  N   GLU A 264     8479   8046   7544    584   -132    -11       N  
ATOM   2117  CA  GLU A 264       5.300  29.889  77.357  1.00 66.34           C  
ANISOU 2117  CA  GLU A 264     8927   8377   7903    577    -72     20       C  
ATOM   2118  C   GLU A 264       5.461  30.013  78.865  1.00 68.74           C  
ANISOU 2118  C   GLU A 264     9345   8620   8154    601    -78     17       C  
ATOM   2119  O   GLU A 264       4.508  30.360  79.574  1.00 74.83           O  
ANISOU 2119  O   GLU A 264    10168   9355   8910    591    -16     42       O  
ATOM   2120  CB  GLU A 264       4.947  28.453  76.972  1.00 69.84           C  
ANISOU 2120  CB  GLU A 264     9376   8814   8347    577    -70     22       C  
ATOM   2121  CG  GLU A 264       3.933  28.343  75.849  1.00 68.52           C  
ANISOU 2121  CG  GLU A 264     9132   8680   8224    543    -21     46       C  
ATOM   2122  CD  GLU A 264       4.010  27.013  75.131  1.00 73.57           C  
ANISOU 2122  CD  GLU A 264     9750   9331   8873    545    -45     34       C  
ATOM   2123  OE1 GLU A 264       4.886  26.196  75.485  1.00 75.16           O  
ANISOU 2123  OE1 GLU A 264     9992   9516   9049    574    -99      7       O  
ATOM   2124  OE2 GLU A 264       3.195  26.785  74.214  1.00 79.35           O  
ANISOU 2124  OE2 GLU A 264    10424  10086   9639    520    -12     51       O  
ATOM   2125  N   ALA A 265       6.664  29.740  79.374  1.00 66.66           N  
ANISOU 2125  N   ALA A 265     9123   8343   7864    633   -153    -15       N  
ATOM   2126  CA  ALA A 265       6.907  29.849  80.807  1.00 64.44           C  
ANISOU 2126  CA  ALA A 265     8958   8001   7527    658   -170    -20       C  
ATOM   2127  C   ALA A 265       6.869  31.302  81.264  1.00 68.12           C  
ANISOU 2127  C   ALA A 265     9426   8465   7991    653   -151    -16       C  
ATOM   2128  O   ALA A 265       6.160  31.643  82.219  1.00 74.65           O  
ANISOU 2128  O   ALA A 265    10331   9248   8784    651   -102      2       O  
ATOM   2129  CB  ALA A 265       8.247  29.204  81.163  1.00 63.16           C  
ANISOU 2129  CB  ALA A 265     8831   7823   7343    694   -266    -58       C  
ATOM   2130  N   TYR A 266       7.627  32.177  80.595  1.00 66.57           N  
ANISOU 2130  N   TYR A 266     9146   8315   7833    650   -187    -34       N  
ATOM   2131  CA  TYR A 266       7.655  33.578  81.005  1.00 63.49           C  
ANISOU 2131  CA  TYR A 266     8755   7921   7446    646   -176    -32       C  
ATOM   2132  C   TYR A 266       6.291  34.236  80.844  1.00 60.81           C  
ANISOU 2132  C   TYR A 266     8395   7583   7126    615    -86      4       C  
ATOM   2133  O   TYR A 266       5.916  35.093  81.652  1.00 54.47           O  
ANISOU 2133  O   TYR A 266     7640   6750   6306    616    -55     10       O  
ATOM   2134  CB  TYR A 266       8.710  34.346  80.205  1.00 56.37           C  
ANISOU 2134  CB  TYR A 266     7759   7070   6588    644   -229    -55       C  
ATOM   2135  CG  TYR A 266      10.137  34.046  80.610  1.00 62.74           C  
ANISOU 2135  CG  TYR A 266     8590   7866   7382    677   -321    -96       C  
ATOM   2136  CD1 TYR A 266      10.789  32.916  80.135  1.00 59.45           C  
ANISOU 2136  CD1 TYR A 266     8152   7463   6973    691   -368   -119       C  
ATOM   2137  CD2 TYR A 266      10.834  34.893  81.465  1.00 66.32           C  
ANISOU 2137  CD2 TYR A 266     9086   8292   7820    696   -365   -115       C  
ATOM   2138  CE1 TYR A 266      12.089  32.634  80.499  1.00 59.79           C  
ANISOU 2138  CE1 TYR A 266     8212   7493   7013    723   -455   -159       C  
ATOM   2139  CE2 TYR A 266      12.139  34.619  81.834  1.00 62.85           C  
ANISOU 2139  CE2 TYR A 266     8665   7839   7375    727   -455   -155       C  
ATOM   2140  CZ  TYR A 266      12.759  33.488  81.347  1.00 61.13           C  
ANISOU 2140  CZ  TYR A 266     8421   7634   7170    741   -499   -177       C  
ATOM   2141  OH  TYR A 266      14.054  33.206  81.709  1.00 59.79           O  
ANISOU 2141  OH  TYR A 266     8265   7449   7005    774   -592   -219       O  
ATOM   2142  N   ARG A 267       5.534  33.842  79.821  1.00 63.40           N  
ANISOU 2142  N   ARG A 267     8653   7944   7493    589    -44     24       N  
ATOM   2143  CA  ARG A 267       4.246  34.465  79.548  1.00 70.19           C  
ANISOU 2143  CA  ARG A 267     9479   8807   8384    560     35     56       C  
ATOM   2144  C   ARG A 267       3.141  33.959  80.465  1.00 69.12           C  
ANISOU 2144  C   ARG A 267     9428   8616   8218    559    103     76       C  
ATOM   2145  O   ARG A 267       2.133  34.653  80.638  1.00 65.89           O  
ANISOU 2145  O   ARG A 267     9013   8193   7829    541    170     96       O  
ATOM   2146  CB  ARG A 267       3.856  34.232  78.086  1.00 73.19           C  
ANISOU 2146  CB  ARG A 267     9753   9240   8817    532     47     70       C  
ATOM   2147  CG  ARG A 267       2.818  35.200  77.552  1.00 80.88           C  
ANISOU 2147  CG  ARG A 267    10665  10227   9839    502    104     98       C  
ATOM   2148  CD  ARG A 267       3.184  35.691  76.161  1.00 88.56           C  
ANISOU 2148  CD  ARG A 267    11530  11263  10858    481     76     99       C  
ATOM   2149  NE  ARG A 267       3.090  34.633  75.159  1.00 92.01           N  
ANISOU 2149  NE  ARG A 267    11921  11730  11307    470     68    101       N  
ATOM   2150  CZ  ARG A 267       3.232  34.830  73.853  1.00 92.82           C  
ANISOU 2150  CZ  ARG A 267    11936  11886  11444    448     52    105       C  
ATOM   2151  NH1 ARG A 267       3.474  36.049  73.388  1.00 94.42           N  
ANISOU 2151  NH1 ARG A 267    12085  12116  11673    432     44    111       N  
ATOM   2152  NH2 ARG A 267       3.130  33.810  73.012  1.00 90.03           N  
ANISOU 2152  NH2 ARG A 267    11552  11558  11099    440     45    103       N  
ATOM   2153  N   GLY A 268       3.308  32.780  81.059  1.00 70.71           N  
ANISOU 2153  N   GLY A 268     9708   8784   8374    576     88     70       N  
ATOM   2154  CA  GLY A 268       2.271  32.198  81.884  1.00 74.43           C  
ANISOU 2154  CA  GLY A 268    10262   9203   8816    571    156     91       C  
ATOM   2155  C   GLY A 268       1.169  31.497  81.124  1.00 79.38           C  
ANISOU 2155  C   GLY A 268    10838   9840   9484    543    213    116       C  
ATOM   2156  O   GLY A 268       0.126  31.198  81.717  1.00 79.52           O  
ANISOU 2156  O   GLY A 268    10906   9816   9492    532    285    136       O  
ATOM   2157  N   ASP A 269       1.366  31.224  79.830  1.00 75.79           N  
ANISOU 2157  N   ASP A 269    10285   9437   9076    532    183    114       N  
ATOM   2158  CA  ASP A 269       0.327  30.587  79.028  1.00 80.07           C  
ANISOU 2158  CA  ASP A 269    10773   9990   9661    506    229    137       C  
ATOM   2159  C   ASP A 269      -0.060  29.232  79.603  1.00 83.41           C  
ANISOU 2159  C   ASP A 269    11273  10368  10052    511    248    144       C  
ATOM   2160  O   ASP A 269      -1.243  28.948  79.823  1.00 92.45           O  
ANISOU 2160  O   ASP A 269    12433  11482  11212    491    321    168       O  
ATOM   2161  CB  ASP A 269       0.802  30.438  77.582  1.00 85.88           C  
ANISOU 2161  CB  ASP A 269    11404  10787  10438    497    181    128       C  
ATOM   2162  CG  ASP A 269       1.172  31.764  76.949  1.00 93.03           C  
ANISOU 2162  CG  ASP A 269    12233  11737  11375    488    164    124       C  
ATOM   2163  OD1 ASP A 269       0.525  32.783  77.275  1.00 95.13           O  
ANISOU 2163  OD1 ASP A 269    12496  11990  11659    477    209    140       O  
ATOM   2164  OD2 ASP A 269       2.108  31.786  76.122  1.00 95.67           O  
ANISOU 2164  OD2 ASP A 269    12512  12120  11719    491    107    106       O  
ATOM   2165  N   LYS A 270       0.924  28.380  79.851  1.00 84.00           N  
ANISOU 2165  N   LYS A 270    11396  10434  10085    536    182    124       N  
ATOM   2166  CA  LYS A 270       0.685  27.055  80.402  1.00 82.03           C  
ANISOU 2166  CA  LYS A 270    11226  10139   9803    542    189    130       C  
ATOM   2167  C   LYS A 270       1.049  27.077  81.879  1.00 80.52           C  
ANISOU 2167  C   LYS A 270    11164   9891   9539    564    183    126       C  
ATOM   2168  O   LYS A 270       2.205  27.324  82.233  1.00 84.08           O  
ANISOU 2168  O   LYS A 270    11645  10343   9958    592    111    100       O  
ATOM   2169  CB  LYS A 270       1.499  25.997  79.655  1.00 81.35           C  
ANISOU 2169  CB  LYS A 270    11108  10077   9722    556    115    109       C  
ATOM   2170  CG  LYS A 270       1.538  26.190  78.144  1.00 82.82           C  
ANISOU 2170  CG  LYS A 270    11167  10331   9970    540    101    103       C  
ATOM   2171  CD  LYS A 270       0.136  26.286  77.554  1.00 87.41           C  
ANISOU 2171  CD  LYS A 270    11694  10918  10601    505    176    134       C  
ATOM   2172  CE  LYS A 270       0.134  26.007  76.060  1.00 89.99           C  
ANISOU 2172  CE  LYS A 270    11915  11300  10977    490    152    129       C  
ATOM   2173  NZ  LYS A 270      -0.067  24.560  75.774  1.00 89.98           N  
ANISOU 2173  NZ  LYS A 270    11927  11284  10979    490    141    128       N  
ATOM   2174  N   GLN A 271       0.067  26.841  82.740  1.00 77.39           N  
ANISOU 2174  N   GLN A 271    10844   9442   9117    551    258    150       N  
ATOM   2175  CA  GLN A 271       0.372  26.749  84.156  1.00 70.68           C  
ANISOU 2175  CA  GLN A 271    10132   8535   8190    569    254    147       C  
ATOM   2176  C   GLN A 271       1.076  25.435  84.451  1.00 74.96           C  
ANISOU 2176  C   GLN A 271    10745   9048   8690    591    187    139       C  
ATOM   2177  O   GLN A 271       0.880  24.430  83.764  1.00 81.11           O  
ANISOU 2177  O   GLN A 271    11486   9835   9497    583    178    144       O  
ATOM   2178  CB  GLN A 271      -0.896  26.855  84.995  1.00 71.45           C  
ANISOU 2178  CB  GLN A 271    10294   8584   8270    546    362    175       C  
ATOM   2179  CG  GLN A 271      -1.690  28.114  84.756  1.00 77.79           C  
ANISOU 2179  CG  GLN A 271    11029   9408   9121    526    432    182       C  
ATOM   2180  CD  GLN A 271      -3.093  28.004  85.302  1.00 87.89           C  
ANISOU 2180  CD  GLN A 271    12343  10645  10406    498    547    208       C  
ATOM   2181  OE1 GLN A 271      -3.351  27.226  86.221  1.00 91.88           O  
ANISOU 2181  OE1 GLN A 271    12958  11097  10856    496    579    219       O  
ATOM   2182  NE2 GLN A 271      -4.012  28.775  84.735  1.00 88.24           N  
ANISOU 2182  NE2 GLN A 271    12295  10711  10520    474    610    217       N  
ATOM   2183  N   VAL A 272       1.913  25.454  85.465  1.00 75.18           N  
ANISOU 2183  N   VAL A 272    10876   9038   8650    619    134    124       N  
ATOM   2184  CA  VAL A 272       2.526  24.238  85.974  1.00 79.46           C  
ANISOU 2184  CA  VAL A 272    11509   9538   9145    640     70    118       C  
ATOM   2185  C   VAL A 272       1.582  23.639  87.008  1.00 86.75           C  
ANISOU 2185  C   VAL A 272    12553  10394  10013    623    144    150       C  
ATOM   2186  O   VAL A 272       0.888  24.362  87.736  1.00 85.39           O  
ANISOU 2186  O   VAL A 272    12430  10199   9815    609    221    164       O  
ATOM   2187  CB  VAL A 272       3.924  24.520  86.556  1.00 74.74           C  
ANISOU 2187  CB  VAL A 272    10965   8928   8504    680    -33     85       C  
ATOM   2188  CG1 VAL A 272       4.730  25.395  85.607  1.00 70.87           C  
ANISOU 2188  CG1 VAL A 272    10351   8505   8071    689    -85     56       C  
ATOM   2189  CG2 VAL A 272       3.814  25.201  87.875  1.00 76.68           C  
ANISOU 2189  CG2 VAL A 272    11328   9125   8680    685     -7     91       C  
ATOM   2190  N   SER A 273       1.495  22.314  87.031  1.00 88.41           N  
ANISOU 2190  N   SER A 273    12807  10573  10212    622    128    161       N  
ATOM   2191  CA  SER A 273       0.678  21.652  88.031  1.00 86.10           C  
ANISOU 2191  CA  SER A 273    12638  10213   9864    605    194    192       C  
ATOM   2192  C   SER A 273       1.437  21.585  89.347  1.00 81.99           C  
ANISOU 2192  C   SER A 273    12270   9634   9248    631    140    186       C  
ATOM   2193  O   SER A 273       2.670  21.526  89.378  1.00 78.12           O  
ANISOU 2193  O   SER A 273    11791   9148   8743    667     30    156       O  
ATOM   2194  CB  SER A 273       0.284  20.247  87.572  1.00 88.47           C  
ANISOU 2194  CB  SER A 273    12931  10496  10187    592    195    209       C  
ATOM   2195  OG  SER A 273      -0.817  20.290  86.679  1.00 90.73           O  
ANISOU 2195  OG  SER A 273    13111  10815  10548    557    276    226       O  
ATOM   2196  N   ALA A 274       0.684  21.620  90.444  1.00 83.66           N  
ANISOU 2196  N   ALA A 274    12600   9790   9396    613    220    211       N  
ATOM   2197  CA  ALA A 274       1.286  21.481  91.755  1.00 82.16           C  
ANISOU 2197  CA  ALA A 274    12572   9537   9106    634    175    209       C  
ATOM   2198  C   ALA A 274       1.923  20.100  91.890  1.00 81.92           C  
ANISOU 2198  C   ALA A 274    12611   9467   9048    653     86    211       C  
ATOM   2199  O   ALA A 274       1.570  19.168  91.161  1.00 84.45           O  
ANISOU 2199  O   ALA A 274    12875   9796   9417    639     93    223       O  
ATOM   2200  CB  ALA A 274       0.239  21.692  92.847  1.00 80.78           C  
ANISOU 2200  CB  ALA A 274    12514   9311   8869    605    292    238       C  
ATOM   2201  N   PRO A 275       2.883  19.949  92.807  1.00 79.97           N  
ANISOU 2201  N   PRO A 275    12486   9173   8725    684     -5    198       N  
ATOM   2202  CA  PRO A 275       3.460  18.620  93.057  1.00 82.48           C  
ANISOU 2202  CA  PRO A 275    12885   9442   9012    702    -93    201       C  
ATOM   2203  C   PRO A 275       2.430  17.585  93.484  1.00 91.58           C  
ANISOU 2203  C   PRO A 275    14125  10539  10131    668    -13    245       C  
ATOM   2204  O   PRO A 275       1.249  17.900  93.658  1.00 93.22           O  
ANISOU 2204  O   PRO A 275    14335  10745  10337    629    116    273       O  
ATOM   2205  CB  PRO A 275       4.481  18.893  94.167  1.00 76.33           C  
ANISOU 2205  CB  PRO A 275    12239   8614   8149    738   -187    183       C  
ATOM   2206  CG  PRO A 275       4.901  20.304  93.925  1.00 73.06           C  
ANISOU 2206  CG  PRO A 275    11743   8254   7764    752   -195    153       C  
ATOM   2207  CD  PRO A 275       3.662  21.018  93.457  1.00 72.59           C  
ANISOU 2207  CD  PRO A 275    11596   8236   7747    711    -55    172       C  
ATOM   2208  N   THR A 276       2.864  16.335  93.645  1.00 91.50           N  
ANISOU 2208  N   THR A 276    14183  10483  10099    681    -88    252       N  
ATOM   2209  CA  THR A 276       1.931  15.266  93.979  1.00101.11           C  
ANISOU 2209  CA  THR A 276    15479  11648  11292    646    -19    295       C  
ATOM   2210  C   THR A 276       2.334  14.542  95.257  1.00107.35           C  
ANISOU 2210  C   THR A 276    16467  12348  11974    657    -74    313       C  
ATOM   2211  O   THR A 276       2.982  15.125  96.133  1.00109.95           O  
ANISOU 2211  O   THR A 276    16895  12651  12231    681   -123    300       O  
ATOM   2212  CB  THR A 276       1.820  14.270  92.821  1.00101.82           C  
ANISOU 2212  CB  THR A 276    15456  11763  11466    642    -43    293       C  
ATOM   2213  OG1 THR A 276       3.092  13.651  92.591  1.00106.76           O  
ANISOU 2213  OG1 THR A 276    16082  12382  12100    686   -190    262       O  
ATOM   2214  CG2 THR A 276       1.363  14.974  91.550  1.00 94.40           C  
ANISOU 2214  CG2 THR A 276    14330  10910  10628    628     13    278       C  
ATOM   2215  N   SER A 277       1.951  13.271  95.359  1.00112.98           N  
ANISOU 2215  N   SER A 277    17240  13010  12676    640    -69    343       N  
ATOM   2216  CA  SER A 277       2.119  12.464  96.568  1.00109.32           C  
ANISOU 2216  CA  SER A 277    16975  12454  12108    640   -104    370       C  
ATOM   2217  C   SER A 277       3.532  12.501  97.144  1.00108.68           C  
ANISOU 2217  C   SER A 277    16978  12341  11973    692   -260    341       C  
ATOM   2218  O   SER A 277       3.759  12.068  98.275  1.00107.58           O  
ANISOU 2218  O   SER A 277    17017  12122  11734    696   -297    361       O  
ATOM   2219  CB  SER A 277       1.729  11.014  96.277  1.00103.87           C  
ANISOU 2219  CB  SER A 277    16300  11726  11442    621   -108    399       C  
ATOM   2220  OG  SER A 277       2.422  10.526  95.140  1.00101.65           O  
ANISOU 2220  OG  SER A 277    15885  11486  11251    651   -205    365       O  
ATOM   2221  N   GLU A 284      -0.512   9.384  83.680  1.00111.45           N  
ANISOU 2221  N   GLU A 284    15776  13254  13318    568    -53    241       N  
ATOM   2222  CA  GLU A 284       0.286   8.928  84.812  1.00115.86           C  
ANISOU 2222  CA  GLU A 284    16474  13747  13800    595   -120    242       C  
ATOM   2223  C   GLU A 284      -0.611   8.686  86.035  1.00119.16           C  
ANISOU 2223  C   GLU A 284    17028  14089  14158    562    -39    294       C  
ATOM   2224  O   GLU A 284      -0.432   7.712  86.768  1.00117.68           O  
ANISOU 2224  O   GLU A 284    16959  13831  13925    567    -76    311       O  
ATOM   2225  CB  GLU A 284       1.404   9.947  85.117  1.00116.97           C  
ANISOU 2225  CB  GLU A 284    16618  13918  13907    632   -181    210       C  
ATOM   2226  CG  GLU A 284       1.076  11.016  86.170  1.00117.76           C  
ANISOU 2226  CG  GLU A 284    16797  14001  13944    619   -114    233       C  
ATOM   2227  CD  GLU A 284       0.687  12.357  85.561  1.00116.96           C  
ANISOU 2227  CD  GLU A 284    16583  13973  13884    604    -48    226       C  
ATOM   2228  OE1 GLU A 284       0.026  12.352  84.504  1.00116.75           O  
ANISOU 2228  OE1 GLU A 284    16440  13991  13929    582     -4    227       O  
ATOM   2229  OE2 GLU A 284       1.015  13.413  86.148  1.00117.29           O  
ANISOU 2229  OE2 GLU A 284    16655  14023  13886    614    -42    220       O  
ATOM   2230  N   GLU A 285      -1.599   9.562  86.224  1.00111.22           N  
ANISOU 2230  N   GLU A 285    16005  13098  13155    527     76    319       N  
ATOM   2231  CA  GLU A 285      -2.520   9.516  87.353  1.00106.53           C  
ANISOU 2231  CA  GLU A 285    15529  12440  12506    491    173    365       C  
ATOM   2232  C   GLU A 285      -3.680   8.592  87.009  1.00 98.90           C  
ANISOU 2232  C   GLU A 285    14541  11446  11590    449    244    397       C  
ATOM   2233  O   GLU A 285      -3.655   7.941  85.957  1.00100.42           O  
ANISOU 2233  O   GLU A 285    14639  11665  11852    452    202    381       O  
ATOM   2234  CB  GLU A 285      -3.041  10.918  87.683  1.00109.64           C  
ANISOU 2234  CB  GLU A 285    15904  12864  12889    475    265    371       C  
ATOM   2235  CG  GLU A 285      -1.982  11.960  87.997  1.00113.11           C  
ANISOU 2235  CG  GLU A 285    16357  13334  13287    513    204    341       C  
ATOM   2236  CD  GLU A 285      -2.390  13.342  87.523  1.00114.03           C  
ANISOU 2236  CD  GLU A 285    16366  13515  13444    502    269    330       C  
ATOM   2237  OE1 GLU A 285      -1.872  14.345  88.057  1.00111.57           O  
ANISOU 2237  OE1 GLU A 285    16087  13215  13090    520    257    317       O  
ATOM   2238  OE2 GLU A 285      -3.237  13.424  86.608  1.00116.91           O  
ANISOU 2238  OE2 GLU A 285    16617  13917  13888    475    328    336       O  
ATOM   2239  N   PRO A 286      -4.694   8.476  87.863  1.00101.11           N  
ANISOU 2239  N   PRO A 286    14906  11671  11839    408    350    440       N  
ATOM   2240  CA  PRO A 286      -5.984   7.971  87.388  1.00 95.52           C  
ANISOU 2240  CA  PRO A 286    14139  10953  11201    361    441    466       C  
ATOM   2241  C   PRO A 286      -6.587   8.911  86.356  1.00 88.18           C  
ANISOU 2241  C   PRO A 286    13049  10098  10358    348    495    451       C  
ATOM   2242  O   PRO A 286      -6.303  10.114  86.311  1.00 90.34           O  
ANISOU 2242  O   PRO A 286    13280  10419  10624    363    501    432       O  
ATOM   2243  CB  PRO A 286      -6.839   7.917  88.656  1.00 97.85           C  
ANISOU 2243  CB  PRO A 286    14565  11178  11435    321    552    511       C  
ATOM   2244  CG  PRO A 286      -5.853   7.685  89.738  1.00100.71           C  
ANISOU 2244  CG  PRO A 286    15085  11492  11690    350    479    513       C  
ATOM   2245  CD  PRO A 286      -4.618   8.454  89.338  1.00101.45           C  
ANISOU 2245  CD  PRO A 286    15124  11645  11778    403    374    466       C  
ATOM   2246  N   GLY A 287      -7.435   8.339  85.518  1.00 86.20           N  
ANISOU 2246  N   GLY A 287    12709   9853  10191    320    530    460       N  
ATOM   2247  CA  GLY A 287      -8.058   9.071  84.429  1.00 78.50           C  
ANISOU 2247  CA  GLY A 287    11579   8943   9305    307    570    447       C  
ATOM   2248  C   GLY A 287      -9.568   9.103  84.563  1.00 73.72           C  
ANISOU 2248  C   GLY A 287    10949   8309   8752    254    700    480       C  
ATOM   2249  O   GLY A 287     -10.178   8.143  85.038  1.00 71.76           O  
ANISOU 2249  O   GLY A 287    10768   7997   8501    225    743    510       O  
ATOM   2250  N   VAL A 288     -10.156  10.230  84.171  1.00 70.46           N  
ANISOU 2250  N   VAL A 288    10442   7941   8389    241    762    474       N  
ATOM   2251  CA  VAL A 288     -11.592  10.355  83.956  1.00 66.41           C  
ANISOU 2251  CA  VAL A 288     9862   7416   7956    195    873    495       C  
ATOM   2252  C   VAL A 288     -11.806  10.524  82.460  1.00 69.42           C  
ANISOU 2252  C   VAL A 288    10083   7859   8436    197    834    474       C  
ATOM   2253  O   VAL A 288     -11.135  11.343  81.822  1.00 71.23           O  
ANISOU 2253  O   VAL A 288    10243   8152   8668    225    776    445       O  
ATOM   2254  CB  VAL A 288     -12.185  11.539  84.737  1.00 67.64           C  
ANISOU 2254  CB  VAL A 288    10037   7567   8095    178    980    505       C  
ATOM   2255  CG1 VAL A 288     -13.576  11.870  84.222  1.00 65.66           C  
ANISOU 2255  CG1 VAL A 288     9677   7321   7951    138   1078    515       C  
ATOM   2256  CG2 VAL A 288     -12.217  11.230  86.225  1.00 70.93           C  
ANISOU 2256  CG2 VAL A 288    10619   7914   8418    166   1037    531       C  
ATOM   2257  N   PHE A 289     -12.725   9.744  81.899  1.00 68.54           N  
ANISOU 2257  N   PHE A 289     9914   7726   8403    165    864    487       N  
ATOM   2258  CA  PHE A 289     -12.980   9.752  80.464  1.00 68.55           C  
ANISOU 2258  CA  PHE A 289     9773   7778   8497    165    822    468       C  
ATOM   2259  C   PHE A 289     -14.430  10.139  80.214  1.00 68.41           C  
ANISOU 2259  C   PHE A 289     9670   7748   8572    122    923    485       C  
ATOM   2260  O   PHE A 289     -15.347   9.414  80.610  1.00 78.39           O  
ANISOU 2260  O   PHE A 289    10961   8954   9870     85    993    511       O  
ATOM   2261  CB  PHE A 289     -12.664   8.389  79.852  1.00 69.62           C  
ANISOU 2261  CB  PHE A 289     9906   7899   8649    171    742    462       C  
ATOM   2262  CG  PHE A 289     -11.256   7.925  80.108  1.00 74.00           C  
ANISOU 2262  CG  PHE A 289    10540   8456   9119    214    640    443       C  
ATOM   2263  CD1 PHE A 289     -10.207   8.394  79.337  1.00 76.22           C  
ANISOU 2263  CD1 PHE A 289    10765   8806   9389    254    548    405       C  
ATOM   2264  CD2 PHE A 289     -10.982   7.030  81.128  1.00 76.68           C  
ANISOU 2264  CD2 PHE A 289    11012   8729   9393    215    636    462       C  
ATOM   2265  CE1 PHE A 289      -8.913   7.964  79.566  1.00 74.19           C  
ANISOU 2265  CE1 PHE A 289    10573   8550   9065    294    454    383       C  
ATOM   2266  CE2 PHE A 289      -9.689   6.604  81.365  1.00 77.82           C  
ANISOU 2266  CE2 PHE A 289    11228   8873   9468    256    535    443       C  
ATOM   2267  CZ  PHE A 289      -8.654   7.073  80.583  1.00 76.76           C  
ANISOU 2267  CZ  PHE A 289    11027   8806   9331    297    444    401       C  
ATOM   2268  N   LEU A 290     -14.629  11.280  79.565  1.00 66.09           N  
ANISOU 2268  N   LEU A 290     9277   7510   8326    125    930    470       N  
ATOM   2269  CA  LEU A 290     -15.937  11.782  79.184  1.00 68.75           C  
ANISOU 2269  CA  LEU A 290     9516   7843   8762     90   1011    480       C  
ATOM   2270  C   LEU A 290     -16.008  11.908  77.671  1.00 66.85           C  
ANISOU 2270  C   LEU A 290     9142   7657   8601     96    941    460       C  
ATOM   2271  O   LEU A 290     -14.985  11.941  76.987  1.00 68.67           O  
ANISOU 2271  O   LEU A 290     9354   7939   8798    129    842    435       O  
ATOM   2272  CB  LEU A 290     -16.219  13.146  79.829  1.00 70.46           C  
ANISOU 2272  CB  LEU A 290     9734   8068   8968     88   1087    481       C  
ATOM   2273  CG  LEU A 290     -15.842  13.274  81.301  1.00 71.46           C  
ANISOU 2273  CG  LEU A 290    10002   8156   8993     93   1139    493       C  
ATOM   2274  CD1 LEU A 290     -16.000  14.711  81.760  1.00 73.38           C  
ANISOU 2274  CD1 LEU A 290    10235   8419   9229     97   1198    486       C  
ATOM   2275  CD2 LEU A 290     -16.692  12.343  82.145  1.00 69.00           C  
ANISOU 2275  CD2 LEU A 290     9765   7767   8686     55   1229    524       C  
ATOM   2276  N   ARG A 291     -17.234  11.974  77.150  1.00 64.82           N  
ANISOU 2276  N   ARG A 291     8793   7387   8449     63    992    468       N  
ATOM   2277  CA  ARG A 291     -17.470  12.204  75.728  1.00 66.96           C  
ANISOU 2277  CA  ARG A 291     8937   7705   8799     63    933    452       C  
ATOM   2278  C   ARG A 291     -18.532  13.281  75.566  1.00 71.50           C  
ANISOU 2278  C   ARG A 291     9424   8283   9459     41   1003    457       C  
ATOM   2279  O   ARG A 291     -19.598  13.198  76.183  1.00 72.46           O  
ANISOU 2279  O   ARG A 291     9548   8351   9633      8   1101    476       O  
ATOM   2280  CB  ARG A 291     -17.898  10.923  75.011  1.00 63.66           C  
ANISOU 2280  CB  ARG A 291     8486   7263   8440     47    897    453       C  
ATOM   2281  CG  ARG A 291     -18.417  11.185  73.609  1.00 66.18           C  
ANISOU 2281  CG  ARG A 291     8675   7619   8853     39    852    440       C  
ATOM   2282  CD  ARG A 291     -18.775   9.908  72.875  1.00 68.37           C  
ANISOU 2282  CD  ARG A 291     8921   7872   9183     25    807    438       C  
ATOM   2283  NE  ARG A 291     -17.637   9.280  72.212  1.00 72.98           N  
ANISOU 2283  NE  ARG A 291     9523   8495   9711     58    699    413       N  
ATOM   2284  CZ  ARG A 291     -17.334   7.995  72.339  1.00 80.20           C  
ANISOU 2284  CZ  ARG A 291    10494   9375  10602     61    665    412       C  
ATOM   2285  NH1 ARG A 291     -18.079   7.223  73.117  1.00 98.19           N  
ANISOU 2285  NH1 ARG A 291    12820  11582  12907     31    732    439       N  
ATOM   2286  NH2 ARG A 291     -16.296   7.480  71.696  1.00 86.07           N  
ANISOU 2286  NH2 ARG A 291    11246  10156  11301     92    567    385       N  
ATOM   2287  N   GLU A 292     -18.246  14.281  74.731  1.00 71.93           N  
ANISOU 2287  N   GLU A 292     9402   8398   9530     57    954    440       N  
ATOM   2288  CA  GLU A 292     -19.144  15.414  74.560  1.00 68.21           C  
ANISOU 2288  CA  GLU A 292     8849   7932   9137     41   1008    443       C  
ATOM   2289  C   GLU A 292     -20.424  15.016  73.836  1.00 75.14           C  
ANISOU 2289  C   GLU A 292     9629   8781  10140      8   1028    450       C  
ATOM   2290  O   GLU A 292     -20.440  14.112  72.997  1.00 79.00           O  
ANISOU 2290  O   GLU A 292    10087   9273  10658      4    965    445       O  
ATOM   2291  CB  GLU A 292     -18.468  16.518  73.759  1.00 68.94           C  
ANISOU 2291  CB  GLU A 292     8885   8095   9215     67    938    424       C  
ATOM   2292  CG  GLU A 292     -17.290  17.185  74.422  1.00 73.18           C  
ANISOU 2292  CG  GLU A 292     9497   8663   9646     98    921    415       C  
ATOM   2293  CD  GLU A 292     -16.683  18.248  73.536  1.00 81.22           C  
ANISOU 2293  CD  GLU A 292    10452   9749  10661    118    853    399       C  
ATOM   2294  OE1 GLU A 292     -16.302  17.915  72.394  1.00 85.63           O  
ANISOU 2294  OE1 GLU A 292    10959  10348  11229    125    769    387       O  
ATOM   2295  OE2 GLU A 292     -16.597  19.414  73.973  1.00 83.07           O  
ANISOU 2295  OE2 GLU A 292    10687   9995  10880    125    884    398       O  
ATOM   2296  N   ARG A 293     -21.503  15.721  74.166  1.00 75.50           N  
ANISOU 2296  N   ARG A 293     9626   8797  10263    -15   1115    458       N  
ATOM   2297  CA  ARG A 293     -22.708  15.770  73.357  1.00 78.20           C  
ANISOU 2297  CA  ARG A 293     9853   9122  10739    -42   1124    459       C  
ATOM   2298  C   ARG A 293     -23.055  17.234  73.121  1.00 83.13           C  
ANISOU 2298  C   ARG A 293    10403   9771  11410    -38   1139    452       C  
ATOM   2299  O   ARG A 293     -22.609  18.122  73.851  1.00 84.42           O  
ANISOU 2299  O   ARG A 293    10613   9948  11515    -23   1174    450       O  
ATOM   2300  CB  ARG A 293     -23.886  15.045  74.024  1.00 82.45           C  
ANISOU 2300  CB  ARG A 293    10393   9583  11350    -81   1225    476       C  
ATOM   2301  CG  ARG A 293     -23.533  13.716  74.671  1.00 87.60           C  
ANISOU 2301  CG  ARG A 293    11147  10199  11938    -88   1237    488       C  
ATOM   2302  CD  ARG A 293     -23.137  12.684  73.632  1.00 93.40           C  
ANISOU 2302  CD  ARG A 293    11860  10950  12676    -80   1130    481       C  
ATOM   2303  NE  ARG A 293     -24.029  12.703  72.476  1.00100.94           N  
ANISOU 2303  NE  ARG A 293    12691  11906  13754    -97   1096    474       N  
ATOM   2304  CZ  ARG A 293     -24.717  11.650  72.045  1.00107.03           C  
ANISOU 2304  CZ  ARG A 293    13428  12638  14601   -122   1086    479       C  
ATOM   2305  NH1 ARG A 293     -24.616  10.487  72.673  1.00108.47           N  
ANISOU 2305  NH1 ARG A 293    13690  12776  14749   -134   1111    492       N  
ATOM   2306  NH2 ARG A 293     -25.506  11.759  70.984  1.00107.12           N  
ANISOU 2306  NH2 ARG A 293    13326  12650  14723   -136   1048    471       N  
ATOM   2307  N   THR A 294     -23.847  17.483  72.086  1.00 87.57           N  
ANISOU 2307  N   THR A 294    10853  10336  12082    -52   1106    448       N  
ATOM   2308  CA  THR A 294     -24.276  18.833  71.754  1.00 90.74           C  
ANISOU 2308  CA  THR A 294    11176  10756  12545    -49   1111    442       C  
ATOM   2309  C   THR A 294     -25.662  19.105  72.331  1.00 94.88           C  
ANISOU 2309  C   THR A 294    11650  11218  13183    -79   1221    448       C  
ATOM   2310  O   THR A 294     -26.385  18.189  72.726  1.00101.35           O  
ANISOU 2310  O   THR A 294    12476  11983  14050   -106   1281    456       O  
ATOM   2311  CB  THR A 294     -24.290  19.040  70.237  1.00 92.07           C  
ANISOU 2311  CB  THR A 294    11253  10965  12764    -45   1002    435       C  
ATOM   2312  OG1 THR A 294     -25.440  18.395  69.677  1.00 97.34           O  
ANISOU 2312  OG1 THR A 294    11844  11590  13552    -74   1004    438       O  
ATOM   2313  CG2 THR A 294     -23.035  18.450  69.611  1.00 88.94           C  
ANISOU 2313  CG2 THR A 294    10903  10622  12267    -22    901    427       C  
ATOM   2314  N   ILE A 295     -26.017  20.389  72.400  1.00 92.61           N  
ANISOU 2314  N   ILE A 295    11312  10938  12940    -75   1249    442       N  
ATOM   2315  CA  ILE A 295     -27.394  20.741  72.733  1.00 91.75           C  
ANISOU 2315  CA  ILE A 295    11130  10771  12959   -102   1341    441       C  
ATOM   2316  C   ILE A 295     -28.318  20.363  71.585  1.00100.39           C  
ANISOU 2316  C   ILE A 295    12111  11848  14185   -122   1288    440       C  
ATOM   2317  O   ILE A 295     -29.433  19.874  71.800  1.00102.34           O  
ANISOU 2317  O   ILE A 295    12311  12035  14538   -152   1355    442       O  
ATOM   2318  CB  ILE A 295     -27.505  22.237  73.077  1.00 87.68           C  
ANISOU 2318  CB  ILE A 295    10587  10266  12460    -89   1378    431       C  
ATOM   2319  CG1 ILE A 295     -26.252  22.712  73.812  1.00 89.51           C  
ANISOU 2319  CG1 ILE A 295    10927  10538  12546    -60   1378    429       C  
ATOM   2320  CG2 ILE A 295     -28.744  22.495  73.916  1.00 85.47           C  
ANISOU 2320  CG2 ILE A 295    10272   9922  12282   -115   1509    427       C  
ATOM   2321  CD1 ILE A 295     -26.118  24.217  73.867  1.00 88.02           C  
ANISOU 2321  CD1 ILE A 295    10708  10372  12361    -42   1377    419       C  
ATOM   2322  N   ASP A 296     -27.861  20.573  70.348  1.00100.32           N  
ANISOU 2322  N   ASP A 296    12058  11888  14171   -106   1166    436       N  
ATOM   2323  CA  ASP A 296     -28.598  20.117  69.175  1.00109.09           C  
ANISOU 2323  CA  ASP A 296    13074  12985  15388   -123   1096    435       C  
ATOM   2324  C   ASP A 296     -28.866  18.618  69.225  1.00108.43           C  
ANISOU 2324  C   ASP A 296    13014  12865  15319   -143   1107    440       C  
ATOM   2325  O   ASP A 296     -29.833  18.139  68.622  1.00110.23           O  
ANISOU 2325  O   ASP A 296    13163  13055  15664   -166   1091    439       O  
ATOM   2326  CB  ASP A 296     -27.814  20.455  67.906  1.00118.70           C  
ANISOU 2326  CB  ASP A 296    14272  14268  16561   -101    962    430       C  
ATOM   2327  CG  ASP A 296     -28.378  21.650  67.167  1.00125.73           C  
ANISOU 2327  CG  ASP A 296    15066  15164  17540   -101    921    427       C  
ATOM   2328  OD1 ASP A 296     -29.305  22.300  67.689  1.00128.24           O  
ANISOU 2328  OD1 ASP A 296    15333  15439  17953   -112    996    424       O  
ATOM   2329  OD2 ASP A 296     -27.879  21.941  66.059  1.00127.22           O
[truncated: 1,330,592 more chars]
